# Supplementary material for: Long-term imaging of dorsal root ganglia in awake behaving mice
Source: Nat Commun. 2019 Jul 12;10:3087. doi: 10.1038/s41467-019-11158-0 (PMC6625980; doi:10.1038/s41467-019-11158-0)
Supplement: Supplementary file 9 — Source Data [file 41467_2019_11158_MOESM9_ESM.xlsx]

## Sheet: Figure 2
Figure 2
	a)		ipsilateral					b)	Immobility					c)	speed (cm/s)	sham (%)	implant (%)		d)	Average speed (cm/s)											e)	Top speed (cm/s)											f)	50% PWT (g)
			sham	1d	4d	7d			sham	1d	4d	7d			0.5	9.44444	10.5556					pre-surgery		1 d		4 d		7d						pre-surgery		1 d		4 d		7d					Implant-ipsi
		n = 1	0.967742	0.970874	0.987055	0.987055		n = 1	1.63158	0.952381	0.952381	1			1	15.5556	13.8889				non-operated	sham	implant	sham	implant	sham	implant	sham	implant				non-operated	sham	implant	sham	implant	sham	implant	sham	implant			BL	1.13	0.9665	1.055	1.125	0.545
		n = 2	1.03226	1.0356	1.05178	1.00324		n = 2	0.814815	0.724138	1.06897	0.827586			1.5	7.22222	7.77778			n = 1	8.5667	7.3	7.725	14.475	6.925	10.775	8.25	8.5	14.25			n = 1	25.595	29.625	24.4889	27.7778	26.925	28.8889	27.3889	24.335	25.337			1d	0.865	1.435	0.99	0.745	0.83
		n = 3	0.983871	0.987055	0.970874	1.00324		n = 3	0.636364	1.14286	0.904762	0.761905			2	6.11111	5.55556			n = 2	9.131	6.4	9	4.1	7.5	5.9	7.3	8.75	9.15			n = 2	28.967	29.9042	25.6111	30.0417	29.4167	24.875	31.1875	29.2875	29.375			4d	1.41	1.295	0.9	1.05	0.6
		n = 4	1.01613	1.01942	1.00324	1.00324		n = 4	0.761905	1.15789	0.842105	1.15789			2.5	5	5			n = 3	6.771	9.05	7.9	2.65	9	8.15	9.4	5.95	4.3			n = 3	31.153	28.576	29	21.6667	30.8755	29.0133	26.0133	30.6673	27.8152			7d	1.175	1.15	0.89	0.985	1.055
		n = 5	0.983871	0.987055	0.987055	0.987055		n = 5	0.842105	1.07407	1.03704	1.03704			3	5	5																												Implant-ctrl
		n = 6	0.963455	0.953177	0.986622	1.03679									3.5	6.11111	5																											BL	1.13	0.935	1.055	1.075	1.045
		n = 7	1.0299	0.9699	0.953177	1.05351			Grooming						4	3.33333	4.44444																											1d	1.18	0.945	0.895	1.17	0.89
		n = 8	1.0299	0.986622	0.986622	1.00334			sham	1d	4d	7d			4.5	3.33333	2.77778																											4d	0.945	0.965	1.25	1	1.64
								n = 1	1.14286	1.81818	1.26316	1.26316			5	2.22222	2.22222																											7d	1.1	0.935	0.85	1.215	1.39
			contralateral					n = 2	1.0625	1.18182	0.772727	0.772727			5.5	1.11111	1.66667																												sham-ipsi
			sham	1d	4d	7d		n = 3	1.16667	1.16667	1.16667	1.16667			6	1.66667	1.66667																											BL	0.939	0.995	1.06	1.15	0.935
		n = 1	0.957096	1.01329	1.04651	0.930233		n = 4	1.1	1.23077	0.846154	0.846154			6.5	0	0.555556																											1d	0.99	1.005	1	1.155	1.045
		n = 2	1.0066	1.04651	1.01329	1.0299		n = 5	1.06667	1.71429	0.888889	0.888889			7	1.11111	1.11111																											4d	1.035	0.945	1.16	1.07	0.935
		n = 3	0.990099	1.0299	1.0299	0.963455									7.5	0.555556	0.555556																											7d	0.99	0.895	1.06	1.15	0.95
		n = 4	1.0066	1.04651	0.996678	1.0299			Rearing						8	0	1.66667																												sham-ctrl
		n = 5	0.973597	1.0299	1.0299	1.0299			sham	1d	4d	7d			8.5	0.555556	0.555556																											BL	0.99	0.945	1.165	0.795	1.07
		n = 6	0.963455	0.989761	0.989761	0.989761		n = 1	0.692308	0.923077	0.923077	1.53846			9	1.66667	0.555556																											1d	0.88	1.06	1.21	0.99	1.35
		n = 7	1.01329	0.972696	1.04096	1.04096		n = 2	0.833333	0.933333	0.933333	0.8			9.5	0	0.555556																											4d	1.185	1.34	1.095	1.03	0.995
		n = 8	0.996678	1.00683	1.02389	1.02389		n = 3	1.11765	1.06667	1.06667	0.866667			10	0.555556	1.11111																											7d	1.055	1.155	0.995	0.96	1.095
								n = 4	0.736842	1.07143	1.07143	1.14286			10.5	0.555556	0.555556
								n = 5	1	0.625	0.625	0.875			11	0	1.11111																												non-operated
															11.5	0	0.555556																											n = 6	0.955	0.985	1.16	1.195	1.01
															12	0	0.555556
															12.5	0.555556	1.11111
															13	2.22222	0.555556
															13.5	1.11111	1.11111
															14	0.555556	1.11111
															14.5	1.66667	0.555556
															15	1.11111	0.555556
															15.5	0.555556	1.11111
															16	1.11111	0.555556
															16.5	0	0.555556
															17	0	0
															17.5	0	0.555556
															18	1.11111	1.11111
															18.5	0.555556	0.555556
															19	0.555556	0.555556
															19.5	0.555556	1.11111
															20	1.11111	1.11111
															20.5	0.555556	0.555556
															21	0.555556	0.555556
															21.5	1.11111	0.555556
															22	0.555556	0.555556
															22.5	0.555556	0.555556
															23	0.555556	0.555556
															23.5	1.66667	1.11111
															24	0	1.11111
															24.5	0	0
															25	1.66667	0
															25.5	0	0.555556
															26	0	0
															26.5	0	0
															27	0	0.555556
															27.5	0.555556	0
															28	0	0
															28.5	0	0
															29	0	0
															29.5	0	0
															30	0	0
															30.5	0.555556	0
															31	0	0
															31.5	0	0
															32	0	0
															32.5	0	0.555556
															33	0	0
															33.5	0	0
															34	0	0
															34.5	0	0
															35	0	0.555556
															35.5	0	0
															36	0	0
															36.5	0	0
															37	0.555556	0
															37.5	0	0
															38	0	0
															38.5	1.11111	0
															39	0	0
															39.5	0	0
															40	0	1.11111
															40.5	0	0
															41	1.11111	0
															41.5	0	0
															42	0	0
															42.5	0	1.11111
															43	0	0
															43.5	0	0
															44	1.11111	0
															44.5	0	0
															45	0	0
															45.5	0	0
															46	0.555556	0
															46.5	0	0
															47	0	0
															47.5	0	0
															48	0	0
															48.5	0	0
															49	0	0
															49.5	0	0
															50	0	0.555556
															50.5	0	0
															51	0	0
															51.5	0	0
															52	0	0
															52.5	0	0
															53	0	0
															53.5	0.555556	0
															54	0	0
															54.5	0	0
															55	0	0
															55.5	0	0
															56	0	0
															56.5	0	0.555556
															57	0	0
															57.5	0.555556	0
															58	0	0
															58.5	0	0
															59	0	0
															59.5	0	0
															60	0	0
															60.5	1.11111	0.555556
															61	0	0
															61.5	0	0
															62	0	0
															62.5	0	0.555556
															63	0	0
															63.5	0.555556	0
															64	0	0
															64.5	0	0
															65	0	0
															65.5	0	0
															66	0	0
															66.5	0	0.555556
															67	0	0
															67.5	0	0
															68	0	0
															68.5	0	0
															69	0.555556	0
															69.5	0	0
															70	0	0
[truncated: 1 more columns]

## Sheet: Figure 3
Figure 3
	b)	Contrast								d)	Active population (%)				e)	Integrated Ca2+ activity awake vs. anesthesia					g)	Baseline integrated Ca2+ activity over 3 weeks
		Animal 1	1 d	3 d	7 d	14 d	21 d	28 d				awake	anes			awake	anes					1d	2d	7d	14d	21d
			0.969793	0.998139	0.995425	0.953763	0.928504	0.834026			n=1	12.2449	3.50877			23.9921	1.51751					21.134	2.5814	24.8144	28.7722	18.02
			0.97944	0.989221	0.995946	0.986081	0.955007	0.773153			n=2	19.6078	4.16667			24.4839	2.29755					24.717	4.682	29.2398	26.2328	26.169
			0.95968	0.986487	0.867948	0.963135	0.989351	0.811903			n=3	12.766	2.5641			27.9713	1.75417					14.962	1.8242	24.1582	21.0518	16.3976
			0.941354	0.948277	0.605838	0.790693	0.712961	0.711578			n=4	12.5	5.26316			25.122	2.0741					11.2298	20.0996	12.1816	12.129	17.084
											n=5	10.1449	6			29.665	1.88053					23.8302	2.9124	18.4882	12.4252	27.3428
											n=6	18.75	4.47761			13.9628	1.2547					19.4442	2.7992	26.8546	9.6152	39.704
											n=7	12.8205				17.1546	2.4313					0	0	12.7804	10.6682	0
		Animal 2	1 d	3 d	7 d	14 d	21 d	28 d								37.2338	1.3624					18.3676	31.21	18.2488	40.362	8.6198
			0.951193	0.811864	0.968736	0.974986	0.982389	0.709218								31.3032	2.46462					40.2388	11.2142	12.3722	12.3994	17.5534
			0.943836	0.83317	0.88427	0.906149	0.66881	0.810975								17.7823	2.3606					29.7358	1.7928	24.1528	15.3248	18.0654
			0.94803	0.842673	0.729975	0.948747	0.806237	0.873264								28.6428	2.60571					55.974	51.3414	27.608	48.3198	13.5806
			0.95166	0.878527	0.945725	0.730732	0.713415	0.69399								8.33231	2.07339					27.7182	22.4842	11.2754	26.5426	21.9036
																17.0974	2.74572					12.1736	20.606	28.4576	20.358	16.492
																50.5229						16.702	26.8638	29.2976	18.006	17.4094
																34.9525						42.4808	23.601	10.5036	27.6986	40.1046
																7.8645						18.3394	15.8154	16.5118	12.6538	32.3382
																55.8175						0	0	16.3444	14.0828	0
																21.9194
																45.9926
																31.534
																72.6429
																17.0254
																21.0706
																5.99408
																9.05294
																13.8974
																50.1232
																31.5372
																22.7282
																4.34235
																14.4215
																8.09779
																7.13153
																18.7214
																2.22026
																63.304
																12.1441
																38.615
																16.7443
																8.50709
																14.7308
																15.1686
																28.4276
																17.375
																12.1441
																27.0172
																5.84077
																11.5294

## Sheet: Figure 4
Figure 4
	c)	Average activity								d)	Integrated activity							f)	size distribution				g)	Size-acticity analysis
			Saline			Formalin					Saline			Formalin						area(µm2)	%			Saline			Formalin
		time (s)	mean	sem	n	mean	sem	n			pre	0-5 min	5-10 min	pre	0-5 min	5-10 min			small	100	0				area(µm2)	Ca2+ response		area(µm2)	Ca2+ response
		-74.456	0.293828	0.139216	83	0.177183	0.029188	177			15.1339	2.97664	6.50952	5.89524	39.5395	0				200	0.22779			small	203.185	1.11586	small	175.391	1.55318
		-73.692	0.39198	0.214075	83	0.183073	0.022717	177			14.9701	2.79355	5.89718	0	1.68766	0				300	1.59453				271.476	4.87744		226.755	0.026276
		-72.928	0.248671	0.143549	83	0.191192	0.02703	177			4.10906	9.88367	6.69039	0	33.5269	0				400	9.5672				276.578	0.03646		228.731	12.7153
		-72.164	0.300251	0.159746	83	0.188477	0.020683	177			13.1829	3.29076	3.11811	0	8.65497	0			medium	500	11.8451				286.697	0.17489		242.316	4.50545
		-71.4	0.307501	0.180761	83	0.166672	0.019158	177			1.54443	0.671889	0.898204	0	2.48425	0				600	17.0843				335.604	0.09825		244.045	3.72553
		-70.636	0.22505	0.139145	83	0.176319	0.026032	177			1.58428	0.588367	0.803904	0	53.044	0				700	15.7175				348.253	3.0691		261.83	31.8788
		-69.872	0.195256	0.132514	83	0.198463	0.026223	177			2.02908	0.362256	0.831654	1.5563	53.6648	0				800	13.6674				350.782	1.87877		263.312	17.63
		-69.108	0.30034	0.162062	83	0.227389	0.026536	177			0	0.081104	0	0	10.6152	0				900	10.9339				364.216	0.162972		265.782	2.41361
		-68.344	0.280402	0.14378	83	0.191225	0.023491	177			19.5974	10.4138	6.35511	0	17.57	0				1000	7.51708				376.922	0.303016		266.77	3.82184
		-67.58	0.256946	0.13488	83	0.196645	0.0252	177			0	0.406425	0	0	3.31327	0			large	1100	5.01139				387.884	0.004291		270.228	0.488301
		-66.816	0.187824	0.110355	83	0.181568	0.020317	177			1.85553	0.242259	0.574318	0	1.88707	0				1200	2.73348				392.944	0.922406		276.578	0.7107
		-66.052	0.26792	0.156329	83	0.113532	0.017966	177			0	22.0562	0	0	17.689	0				>1200	4.10023				396.316	0.4137		282.826	5.39327
		-65.288	0.307006	0.188395	83	0.158986	0.019797	177			0	0.205128	0	0	11.3179	0								medium	402.219	0.315699		289.989	26.3235
		-64.524	0.173796	0.098132	83	0.158236	0.020114	177			0.997804	10.7798	0	0	36.8975	0									408.056	0.04039		302.718	1.75875
		-63.76	0.235298	0.133131	83	0.160968	0.019	177			0	3.48382	0	1.82182	39.5121	0									412.338	0.121055		302.833	1.69275
		-62.996	0.208932	0.101379	83	0.163225	0.022036	177			0	0.182218	0	0	9.3407	0									414.801	0.99319		306.934	0.263418
		-62.232	0.30721	0.157817	83	0.195489	0.029438	177			0	2.99995	0	0	0.997265	0									414.801	16.9245		317.16	2.29474
		-61.468	0.122311	0.09005	83	0.12393	0.017181	177			0	0.150552	0	0	18.0744	0									414.801	0.06064		321.359	95.5434
		-60.704	0.375886	0.222847	83	0.135935	0.01891	177			0	0.311318	1.35176	0	47.7235	0									426.673	1.83755		322.956	0.876751
		-59.94	0.351803	0.169759	83	0.157073	0.020519	177			25.8117	9.83612	1.57519	0	5.77885	0									448.525	0.975899		323.088	5.21098
		-59.176	0.292724	0.139298	83	0.147088	0.01578	177			0	55.2127	0	0	4.65337	0									448.596	3.02716		323.582	59.8847
		-58.412	0.341563	0.17354	83	0.120432	0.013357	177			0	0.393692	0.163662	0	72.897	0									451.054	0.516611		324.076	33.9633
		-57.648	0.161496	0.087404	83	0.161888	0.017737	177			0	10.5235	8.1322	0	6.08061	0									455.342	0.382427		341.614	1.36355
		-56.884	0.165772	0.088	83	0.140357	0.013794	177			19.2471	12.4458	0.680692	0	24.3278	0									455.342	0.40065		343.59	37.48
		-56.12	0.41446	0.222028	83	0.1445	0.01708	177			0	0.305157	0	0	29.3554	0									478.953	2.11115		348.253	1.54171
		-55.356	0.202977	0.132031	83	0.140131	0.013774	177			0	3.24613	8.55858	15.4713	152.34	0									485.621	0.34547		348.777	33.1936
		-54.592	0.175312	0.111395	83	0.155858	0.020335	177			0	0.37052	0	0	3.92001	8.45404									485.698	0.10676		351.988	3.00993
		-53.828	0.16973	0.104853	83	0.15375	0.015971	177			0	0.087412	0	1.7079	66.6883	0									486.464	0.762084		352.976	0.189742
		-53.064	0.291952	0.163652	83	0.169361	0.021911	177			0	2.91134	0.953911	0	11.4943	13.3153									486.542	0.17379		354.998	0.30826
		-52.3	0.184031	0.096012	83	0.134476	0.021321	177			0	1.40389	0	0	8.6198	2.10985									487.307	0.080004		364.216	2.57683
		-51.536	0.357924	0.202624	83	0.129652	0.016433	177			56.9134	133.688	20.3105	0	3.94671	4.34958									494.052	2.67299		373.972	32.7831
		-50.772	0.19399	0.111938	83	0.148955	0.024363	177			6.25178	26.7645	2.97445	7.42666	6.90028	21.5616									495.817	0.176601		376.195	163.922
		-50.008	0.145789	0.093713	83	0.157661	0.028534	177			25.5112	8.72461	1.3137	65.8706	21.453	12.1884									497.504	0.16232		377.765	1.64402
		-49.244	0.19084	0.106805	83	0.144772	0.01673	177			87.9347	42.8699	0	0	0	0.370684									502.563	0.144853		380.295	0.889941
		-48.48	0.249205	0.113168	83	0.148272	0.01574	177			0	0.176165	0.790886	0	8.10573	1.77394									502.563	0.97659		389.039	2.50354
		-47.716	0.209279	0.08395	83	0.173462	0.024486	177			3.06678	9.07628	1.57835	0	9.13043	0									515.129	0.08775		392.944	2.24178
		-46.952	0.481017	0.144958	83	0.165281	0.023041	177			15.2919	3.30006	32.0349	0	1.70018	0.367882									539.579	0.12556		393.239	3.79952
		-46.188	0.486616	0.162596	83	0.16561	0.036436	177			1.10476	6.92866	0	1.12787	112.601	12.7083									547.254	0.188184		396.253	2.42084
		-45.424	0.544381	0.18415	83	0.178101	0.03249	177			0	3.26482	0	0	6.42814	0									547.254	0.876925	medium	403.841	3.33811
		-44.66	0.443483	0.158417	83	0.164853	0.022445	177			0.415533	1.47664	0	0	19.15	5.98395									557.284	0.460192		408.056	3.26842
		-43.896	0.363866	0.132979	83	0.138451	0.025138	177			1.99819	9.45232	33.5772	0	5.68142	0.262893									560.746	0.825651		409.789	83.1304
		-43.132	0.328179	0.133268	83	0.149022	0.02188	177			85.7358	54.6692	0	0	18.8237	6.8785									560.746	0.2709		414.801	1.40542
		-42.368	0.304665	0.118434	83	0.116421	0.015328	177			0.603548	9.38434	0	0	11.3694	7.6102									563.275	0.06659		414.801	21.1279
		-41.604	0.254941	0.101086	83	0.165247	0.021292	177			0.561761	0.080252	0	0	12.8278	8.07881									563.275	1.14184		414.801	0.892745
		-40.84	0.356393	0.137521	83	0.148461	0.018617	177			0	65.116	0	0	1.33527	0.230609									568.335	0.244262		414.867	1.21179
		-40.076	0.220653	0.098431	83	0.119827	0.013893	177			5.31788	0.773654	6.04946	2.25908	9.62374	8.20946									568.335	0.27542		414.867	1.71761
		-39.312	0.269146	0.110288	83	0.142153	0.016167	177			0	5.09205	0	0	29.221	0.698177									580.047	0.972838		417.446	2.65204
		-38.548	0.213213	0.084908	83	0.112194	0.013814	177			0	9.53096	0	0	11.2167	17.1753									581.733	0.414355		418.434	3.36603
		-37.784	0.242054	0.090045	83	0.116756	0.013709	177			0	9.61092	0	0	0.220101	0									590.164	0.306659		435.948	4.14785
		-37.02	0.18826	0.07772	83	0.1313	0.018241	177			0	10.1339	0	0	12.9603	9.86939									590.259	2.76948		441.851	0.95456
		-36.256	0.292374	0.115027	83	0.156871	0.024827	177			0	3.55262	0	0	1.07705	0.057573									593.537	0.199682		445.604	1.27992
		-35.492	0.166491	0.065007	83	0.162055	0.024398	177			0	1.26589	0	0	21.5925	4.2754									596.909	0.608562		445.605	11.1673
		-34.728	0.258347	0.127274	83	0.142096	0.020169	177			0	6.24262	0	7.02835	39.682	70.6771									596.909	0.71168		448.525	0.001306
		-33.964	0.150681	0.07518	83	0.151956	0.017349	177			0	0.419747	0	0	286.752	343.471									597.004	0.84725		451.054	8.34203
		-33.2	0.357494	0.216116	83	0.139625	0.015558	177			0	2.2365	0	0	218.859	2.39903									597.004	0.517949		453.015	7.74595
		-32.436	0.150067	0.065516	83	0.150695	0.015926	177			0	0.184278	0	0	4.76001	0									598.691	0.224582		455.979	0.435408
		-31.672	0.147011	0.06746	83	0.155594	0.018119	177			0	0.072734	11.8095	0	73.2024	99.982									599.534	0.289566		458.696	7.73583
		-30.908	0.072992	0.03639	83	0.145775	0.017347	177			0	2.84463	0	0	127.963	42.2157									603.654	0.092035		461.413	0.670235
		-30.144	0.120041	0.077764	83	0.139915	0.016836	177			0	0.04839	0	0	21.561	0									603.654	0.01534		464.618	8.73504
		-29.38	0.1303	0.055941	83	0.165812	0.019532	177			0	75.5571	33.2473	0	21.561	0									607.123	0.90668		465.461	2.51775
		-28.616	0.17825	0.087999	83	0.18095	0.025666	177			0	0.322341	0	0	4.16685	0									612.182	0.035231		468.759	2.64108
		-27.852	0.077869	0.036273	83	0.174201	0.023951	177			0	2.52749	0	0	94.8424	46.8078									612.182	0.246995		472.207	1.71689
		-27.088	0.099403	0.049334	83	0.143753	0.020688	177			0	0.269956	0	0	45.1377	68.5245									613.771	0.38721		472.776	10.7704
		-26.324	0.168277	0.08274	83	0.149162	0.01898	177			0	28.8651	0	0	50.0474	46.1591									613.869	0.155397		473.05	0.823654
		-25.56	0.217181	0.142728	83	0.153536	0.020106	177			0	38.1099	0	35.2526	261.087	153.653									615.555	0.074466		478.953	7.45741
		-24.796	0.199167	0.121065	83	0.16805	0.017781	177			0	23.7302	0	0	252.189	43.3999									617.242	0.267389		483.891	50.7934
		-24.032	0.177343	0.107609	83	0.158361	0.018179	177			0	2.2473	0	0	43.3823	76.4824									634.005	0.390628		485.698	0.570583
		-23.268	0.130381	0.058623	83	0.134119	0.020745	177						0	66.6458	102.611									634.005	11.0705		486.464	0.035254
		-22.504	0.112714	0.076012	83	0.133455	0.021026	177						0	9.63087	0.123109									634.95	3.8628		487.307	0.710131
		-21.74	0.086665	0.034098	83	0.166709	0.024104	177						0	24.5167	2.01545									644.122	3.93489		495.007	25.0606
		-20.976	0.109917	0.042556	83	0.163501	0.020919	177						0	33.883	0.453807									644.122	0.121847		495.007	0.546973
		-20.212	0.195725	0.088993	83	0.154812	0.023469	177						0	33.6645	9.43244									657.612	0.15312		502.563	7.77045
		-19.448	0.297487	0.174399	83	0.202617	0.027375	177						0	8.43294	0									657.612	0.386109		503.899	14.3334
		-18.684	0.075894	0.042603	83	0.207252	0.030911	177						0	7.44017	1.78037									660.246	0.67013		512.297	27.5051
		-17.92	0.113161	0.059978	83	0.239354	0.044475	177						0	5.90552	0									667.729	0.560342		513.285	13.6052
		-17.156	0.166165	0.103012	83	0.27319	0.058839	177						0	183.619	1.30017									670.365	0.0039		515.129	4.28429
		-16.392	0.112304	0.064025	83	0.29657	0.06157	177						0	42.9164	0									674.581	0.211417		515.211	0.174146
		-15.628	0.196085	0.119375	83	0.294166	0.071649	177						0	110.619	1.86516									680.375	1.30111		516.898	1.04507
		-14.864	0.096398	0.059055	83	0.303827	0.058634	177						0	232.884	176.28									680.484	0.164641		522.8	0.422153
		-14.1	0.234712	0.130914	83	0.344962	0.059095	177						0	65.9069	11.8543									688.073	2.33539		537.979	11.7238
		-13.336	0.101983	0.05227	83	0.331119	0.057671	177						0	9.34199	0.24913									691.446	0.08449		537.979	1.23707
		-12.572	0.150217	0.068084	83	0.328161	0.057777	177						0	8.7454	39.7546									694.819	1.76542		539.579	0.443153
		-11.808	0.267762	0.115939	83	0.271928	0.04293	177						0	12.8035	94.9589									699.878	1.07432		539.665	1.11838
		-11.044	0.111152	0.0508	83	0.248323	0.043497	177						0	105.606	32.7855									699.878	0.58436		541.692	4.65397
		-10.28	0.133359	0.069947	83	0.273636	0.049794	177						0	0.425034	10.4113									701.564	0.584771		547.167	8.45842
		-9.516	0.105921	0.051398	83	0.269847	0.051173	177						0	148.937	0									708.197	0.369987		552.807	24.9312
		-8.752	0.081557	0.045202	83	0.264101	0.04995	177						0	0.279379	0									715.785	0.34786		553.301	0.668364
		-7.988	0.070405	0.043276	83	0.241238	0.044239	177						0	0.086427	13.0276									726.018	2.66202		555.277	10.906
		-7.224	0.140518	0.092896	83	0.252779	0.04834	177						0	58.2109	6.19024									728.548	0.140406		564.962	10.1724
		-6.46	0.111983	0.056345	83	0.264595	0.047784	177						0	45.5718	9.1637									733.607	0.7172		574.544	14.4152
		-5.696	0.04602	0.043254	83	0.205548	0.033903	177						0	43.1803	104.22									745.412	0.205795		580.047	0.55738
		-4.932	0.171967	0.113604	83	0.194596	0.031662	177						0	322.354	20.4737									774.082	1.18514		580.14	0.266538
		-4.168	0.132743	0.075607	83	0.184581	0.028773	177						0	380.486	26.9288									790.946	0.989966		581.733	0.486216
		-3.404	0.095785	0.067448	83	0.211532	0.032218	177						0	27.8284	0									796.006	2.37613		581.733	0.115927
		-2.64	0.171931	0.105287	83	0.178141	0.02287	177						0	124.178	0									799.379	0.206773		585.199	1.20724
		-1.876	0.083514	0.055326	83	0.196267	0.02815	177						0	129.757	0.145438									809.368	0.23149		586.894	2.4664
		-1.112	0.273706	0.180973	83	0.197978	0.033936	177						0	23.5655	0									811.897	0.202189		588.87	2.20452
		-0.348	0.107144	0.052912	83	0.211702	0.035867	177						9.40558	69.0843	4.44673									822.858	0.152788		599.534	0.026324
		0.416	0.256383	0.075492	83	0.226444	0.049693	177						0	6.12862	0									824.675	0.475501		602.702	2.03578
		1.18	0.589867	0.169516	83	0.216764	0.032507	177						160.707	186.716	64.8709									829.602	0.163027		603.654	7.88834
		1.944	0.792069	0.147207	83	0.579759	0.101183	177						0	40.7431	9.76706									829.735	0.736682		603.75	0.024625
		2.708	0.627126	0.133683	83	0.657104	0.112711	177						11.0639	2.81306	2.62592									838.033	0.33071		604.432	8.14956
		3.472	0.813438	0.164181	83	0.639486	0.107436	177						0	9.97636	1.31131									863.464	0.054152		608.81	5.10766
		4.236	0.898697	0.268176	83	0.556611	0.10118	177						2.78078	2.06734	2.69957									887.074	1.75264		609.619	6.12775
		5	0.628633	0.152008	83	0.615695	0.099979	177						0	22.4248	4.85452									888.761	0.154347		613.771	0.675441
		5.764	0.578109	0.151696	83	0.51547	0.087326	177						0	2.48154	0								large	901.409	0.51202		615.555	3.17629
		6.528	0.760278	0.19699	83	0.486476	0.085541	177						17.6577	42.7369	9.48313									907.167	10.8598		632.59	11.7014
		7.292	0.64977	0.162326	83	0.437523	0.079993	177						0	5.09928	0									910.685	0.645809		634.005	0.955959
		8.056	0.657225	0.161725	83	0.398536	0.076002	177						0	0.376882	0									932.459	0.257468		634.106	2.18526
		8.82	0.620317	0.162671	83	0.370877	0.072462	177						0.680671	9.60689	0									969.71	20.3756		634.848	1.51622
		9.584	0.607815	0.15717	83	0.38035	0.073739	177						50.6884	97.2485	21.3666									981.516	0.000216		640.248	2.37334
		10.348	0.690145	0.164481	83	0.395517	0.074313	177						40.7907	65.0034	27.3846									1028.57	0.20965		644.122	0.04925
		11.112	0.661083	0.161656	83	0.440296	0.090662	177						0	25.89	1.23013									1033.8	0.042587		649.141	2.7766
		11.876	0.581993	0.152807	83	0.601546	0.102936	177						6.532	27.5407	2.995									1094.51	0.90301		652.105	71.1539
		12.64	0.57169	0.151763	83	0.746221	0.123696	177						63.6383	173.312	64.145									1136.49	0.862515		652.657	2.52788
		13.404	0.699666	0.190037	83	0.7121	0.121248	177						0	127.244	0									1136.67	0.847158		655.563	2.65587
		14.168	0.601241	0.156463	83	0.727628	0.140093	177						0	68.6329	1.61517									1163.65	0.009583		657.612	0.733375
		14.932	0.584898	0.160022	83	0.772221	0.133619	177						0	0.663486	3.26164									1200.56	0.969232		657.612	3.67174
		15.696	0.752584	0.187799	83	0.83571	0.142454	177						0	1.09979	0												659.403	17.9419
		16.46	0.659241	0.164934	83	0.884053	0.157079	177						45.2522	32.1252	7.37324												667.729	1.30263
		17.224	0.612355	0.166282	83	0.89466	0.218485	177						0	113.044	1.96499												672.895	1.74234
		17.988	0.656465	0.181467	83	0.935858	0.231099	177						0	7.61158	1.07943												678.797	8.71125
		18.752	0.617737	0.167283	83	0.937996	0.238248	177						0	31.8477	2.26477												682.17	2.72064
		19.516	0.585674	0.161505	83	1.02576	0.232785	177						0	2.83434	0												691.626	2.68648
		20.28	0.641204	0.172961	83	1.0673	0.224124	177						0	19.172	2.53251												693.849	19.1253
		21.044	0.844695	0.241632	83	1.09871	0.220958	177						0	75.7593	0												699.766	4.15026
		21.808	0.80847	0.203591	83	1.05324	0.217266	177						50.4147	133.063	48.5148												701.564	7.58531
		22.572	0.829925	0.201563	83	1.09055	0.233887	177						0	15.5008	2.91235												730.234	2.48895
		23.336	0.968946	0.209346	83	1.12279	0.251939	177						26.1656	29.9167	0.672895												743.726	0.03458
		24.1	0.875742	0.181944	83	1.19326	0.264011	177						30.9406	8.15715	0												744.98	0.643114
		24.864	0.79108	0.173698	83	1.15979	0.277633	177						4.31081	25.9586	12.7577												756.343	37.8652
		25.628	0.854706	0.19904	83	1.19181	0.277509	177						178.206	197.488	123.306												768.179	0.015597
		26.392	0.705591	0.162476	83	1.28251	0.289795	177						32.9319	16.2898	24.5856												772.395	0.777517
		27.156	0.695973	0.162635	83	1.35237	0.281695	177						0	56.322	12.5252												784.201	2.21693
		27.92	0.737794	0.170627	83	1.34723	0.292775	177						0	1.8979	2.20511												790.946	4.30701
		28.684	0.796216	0.209336	83	1.32965	0.296547	177						10.2145	150.547	26.8882												792.506	4.58911
		29.448	0.849522	0.224066	83	1.3932	0.305325	177						0	27.4128	5.65209												795.123	1.67431
		30.212	0.767691	0.198853	83	1.25304	0.282113	177						0	48.039	20.4485												795.864	1.49114
		30.976	0.698039	0.178368	83	1.16278	0.281139	177						0	3.79239	84.6449												800.063	2.50225
		31.74	0.715638	0.178353	83	1.31569	0.282547	177						40.3278	25.8287	24.2334												811.897	2.42966
		32.504	0.640775	0.138054	83	1.47101	0.287545	177						3.45054	10.4253	3.56851												829.602	11.1541
		33.268	0.625532	0.142079	83	1.60338	0.278151	177						0	1.81034	0												838.167	0.03175
		34.032	0.661421	0.167418	83	1.57121	0.288145	177						4.36477	29.3731	8.75572												860.087	2.44681
		34.796	0.639437	0.168578	83	1.68304	0.289593	177						0	6.92081	0												863.464	3.40925
		35.56	0.614263	0.175995	83	1.58225	0.286562	177						0	0.069065	1.27894												867.68	7.81436
		36.324	0.586598	0.18827	83	1.62151	0.28337	177						0	4.06434	1.32977												869.72	1.07464
		37.088	0.44881	0.108581	83	1.63313	0.292262	177						0	1.09877	0												887.917	2.07591
		37.852	0.477643	0.126685	83	1.49311	0.269352	177						0	1.01269	0											large	932.459	1.35742
		38.616	0.475277	0.130338	83	1.50128	0.278095	177						0	2.43764	0												932.609	4.06518
		39.38	0.588502	0.224427	83	1.40732	0.264339	177						0	300.738	367.499												954.532	5.00574
		40.144	0.442559	0.123154	83	1.44648	0.265399	177						0	0.39751	0												1047.29	1.16781
		40.908	0.428577	0.110055	83	1.41035	0.255272	177						0	0.698218	0												1089.45	19.4079
		41.672	0.505879	0.159552	83	1.38136	0.260106	177						0	21.4083	13.1306												1096.19	2.17071
		42.436	0.580921	0.206545	83	1.35089	0.245841	177						0	43.7427	136.14												1134.8	0.616627
		43.2	0.564492	0.17177	83	1.35973	0.25896	177						0	9.30282	1.45282												1143.41	4.49483
		43.964	0.395813	0.110914	83	1.36794	0.234858	177						0	7.20523	14.9865												1342.42	1.22795
		44.728	0.438292	0.119238	83	1.44678	0.240597	177						0	50.6582	0
		45.492	0.399471	0.114498	83	1.4654	0.252265	177						0	0.680661	0
		46.256	0.462205	0.135431	83	1.41772	0.223363	177						0	43.2912	44.4259
		47.02	0.429925	0.131058	83	1.49907	0.271881	177						8.38	15.8781	55.4243
		47.784	0.530475	0.195439	83	1.45084	0.27813	177						0	0.160564	0
		48.548	0.360792	0.106346	83	1.3295	0.244121	177						8.03803	9.50839	8.63516
		49.312	0.454573	0.120262	83	1.23643	0.2256	177
		50.076	0.400094	0.110441	83	1.21099	0.228977	177
		50.84	0.47645	0.146645	83	1.33289	0.263679	177
		51.604	0.466005	0.133373	83	1.37801	0.271555	177
		52.368	0.50477	0.167994	83	1.42514	0.257709	177
		53.132	0.379422	0.107107	83	1.71324	0.267629	177
		53.896	0.470011	0.160131	83	1.47825	0.226196	177
		54.66	0.380057	0.113861	83	1.29871	0.197239	177
		55.424	0.460458	0.140921	83	1.2891	0.203741	177
		56.188	0.484318	0.16189	83	1.39704	0.266098	177
		56.952	0.347371	0.099384	83	1.30119	0.241154	177
		57.716	0.401128	0.130917	83	1.21837	0.195511	177
		58.48	0.404788	0.121454	83	1.19137	0.196107	177
		59.244	0.465449	0.160779	83	1.18752	0.183851	177
		60.008	0.500312	0.186191	83	1.0889	0.173361	177
		60.772	0.570397	0.245081	83	1.04928	0.169913	177
		61.536	0.608238	0.254207	83	1.23843	0.17592	177
		62.3	0.536037	0.21773	83	1.16697	0.170861	177
		63.064	0.506007	0.196927	83	1.24843	0.177019	177
		63.828	0.542696	0.219146	83	1.40789	0.190203	177
		64.592	0.56189	0.239241	83	1.30359	0.179496	177
		65.356	0.552162	0.257521	83	1.17962	0.166806	177
		66.12	0.517597	0.189991	83	1.2368	0.168397	177
		66.884	0.592774	0.279866	83	1.15325	0.156856	177
		67.648	0.549671	0.223225	83	1.16373	0.158093	177
		68.412	0.579279	0.260788	83	1.16259	0.155876	177
		69.176	0.505982	0.219224	83	1.24775	0.166925	177
		69.94	0.507879	0.209544	83	1.19692	0.164353	177
		70.704	0.504905	0.195446	83	1.34091	0.187051	177
		71.468	0.644959	0.310423	83	1.24515	0.173975	177
		72.232	0.477337	0.193388	83	1.10415	0.1524	177
		72.996	0.489533	0.215761	83	1.06524	0.146865	177
		73.76	0.435419	0.166571	83	1.02892	0.141282	177
		74.524	0.372263	0.125609	83	1.01466	0.142975	177
		75.288	0.428148	0.140702	83	0.930699	0.137119	177
		76.052	0.371283	0.113351	83	0.809872	0.111726	177
		76.816	0.373418	0.116516	83	0.83207	0.122584	177
		77.58	0.511957	0.228724	83	0.806344	0.122227	177
		78.344	0.46174	0.163157	83	0.891233	0.127688	177
		79.108	0.486611	0.193123	83	1.05403	0.136387	177
		79.872	0.446997	0.160908	83	1.24988	0.156417	177
		80.636	0.344672	0.102789	83	1.26895	0.162543	177
		81.4	0.528268	0.182328	83	1.14721	0.145211	177
		82.164	0.317044	0.096726	83	1.30463	0.160117	177
		82.928	0.399701	0.125227	83	1.14839	0.144714	177
		83.692	0.357025	0.097262	83	1.13816	0.14586	177
		84.456	0.321875	0.108785	83	1.00273	0.13558	177
		85.22	0.329038	0.097594	83	0.95178	0.129939	177
		85.984	0.31285	0.097713	83	0.849227	0.122742	177
		86.748	0.33027	0.090623	83	0.786722	0.115348	177
		87.512	0.306281	0.094754	83	0.935651	0.130669	177
		88.276	0.335492	0.107532	83	1.03851	0.143767	177
		89.04	0.308828	0.095822	83	1.0144	0.137133	177
		89.804	0.369234	0.140106	83	1.01227	0.142589	177
		90.568	0.308593	0.110069	83	1.04754	0.140605	177
		91.332	0.333012	0.115255	83	1.10555	0.141651	177
		92.096	0.397778	0.146947	83	1.15152	0.15338	177
		92.86	0.431018	0.17948	83	1.30494	0.171178	177
		93.624	0.336542	0.124468	83	1.31831	0.179683	177
		94.388	0.393336	0.149643	83	1.43358	0.193759	177
		95.152	0.309901	0.124866	83	1.25873	0.163583	177
		95.916	0.407276	0.162968	83	1.03445	0.133055	177
		96.68	0.420887	0.177288	83	1.04209	0.132797	177
		97.444	0.37575	0.145199	83	0.960073	0.125841	177
		98.208	0.349223	0.135857	83	0.941847	0.125455	177
		98.972	0.438355	0.17398	83	0.891271	0.121911	177
		99.736	0.294911	0.131012	83	0.825579	0.115583	177
		100.5	0.315464	0.132837	83	0.783287	0.112462	177
		101.264	0.333797	0.129113	83	0.855369	0.117088	177
		102.028	0.317895	0.129518	83	0.836633	0.112228	177
		102.792	0.328636	0.12824	83	0.793954	0.107633	177
		103.556	0.429034	0.171035	83	0.777704	0.10561	177
		104.32	0.401913	0.154156	83	0.751112	0.104839	177
		105.084	0.304968	0.1165	83	0.737942	0.099362	177
		105.848	0.34959	0.129412	83	0.72437	0.106708	177
		106.612	0.273299	0.112788	83	0.722468	0.109514	177
		107.376	0.456281	0.18253	83	0.729557	0.104898	177
		108.14	0.326217	0.112371	83	0.749161	0.110118	177
		108.904	0.290248	0.106632	83	0.808921	0.114556	177
		109.668	0.284699	0.104178	83	0.786135	0.115171	177
		110.432	0.468611	0.214043	83	0.713024	0.105959	177
		111.196	0.339441	0.127134	83	0.732515	0.107498	177
		111.96	0.396073	0.155868	83	0.723191	0.110727	177
		112.724	0.296455	0.107492	83	0.857682	0.125054	177
		113.488	0.5198	0.276533	83	0.939685	0.134523	177
		114.252	0.354848	0.146058	83	0.886419	0.128694	177
		115.016	0.347462	0.153343	83	0.84655	0.129856	177
		115.78	0.337851	0.128282	83	0.883991	0.119545	177
		116.544	0.411471	0.185407	83	0.877692	0.120391	177
		117.308	0.438765	0.203492	83	0.819211	0.11009	177
		118.072	0.372906	0.163891	83	0.846243	0.116477	177
		118.836	0.688003	0.271752	83	0.860587	0.122371	177
		119.6	0.805708	0.375418	83	0.99562	0.136356	177
		120.364	0.931219	0.398128	83	1.05695	0.137315	177
		121.128	0.725083	0.304487	83	1.02373	0.13637	177
		121.892	0.620757	0.279847	83	1.01817	0.128552	177
		122.656	0.573864	0.252031	83	0.960326	0.130701	177
		123.42	0.52936	0.226313	83	0.94441	0.117854	177
		124.184	0.594144	0.298446	83	0.892094	0.120102	177
		124.948	0.541668	0.274176	83	0.890337	0.11942	177
		125.712	0.468069	0.229676	83	0.877202	0.117093	177
		126.476	0.531903	0.284907	83	0.928116	0.122724	177
		127.24	0.498274	0.291221	83	0.96654	0.129699	177
		128.004	0.503957	0.285159	83	1.34741	0.1693	177
		128.768	0.429131	0.232602	83	1.17404	0.151395	177
		129.532	0.362608	0.140492	83	1.02233	0.131449	177
		130.296	0.417713	0.208398	83	0.918288	0.115625	177
		131.06	0.303998	0.116554	83	0.837323	0.105468	177
		131.824	0.419799	0.205764	83	0.787393	0.109268	177
		132.588	0.449942	0.23445	83	0.747544	0.099898	177
		133.352	0.371402	0.184315	83	0.686743	0.093086	177
		134.116	0.293311	0.120535	83	0.720808	0.093194	177
		134.88	0.312134	0.124303	83	0.747378	0.092188	177
		135.644	0.259163	0.099151	83	0.790292	0.102009	177
		136.408	0.250329	0.094067	83	0.803575	0.115857	177
		137.172	0.1983	0.062525	83	0.81108	0.11756	177
		137.936	0.214787	0.074586	83	0.749757	0.105796	177
		138.7	0.266145	0.078355	83	0.732064	0.103314	177
		139.464	0.247122	0.076632	83	0.795521	0.096113	177
		140.228	0.231871	0.07598	83	0.826361	0.100497	177
		140.992	0.271531	0.105262	83	0.79371	0.098487	177
		141.756	0.263235	0.088712	83	0.931669	0.125161	177
		142.52	0.258446	0.086824	83	1.08404	0.13918	177
		143.284	0.235241	0.071771	83	1.24341	0.172616	177
		144.048	0.200206	0.069542	83	1.21015	0.17189	177
		144.812	0.251538	0.100457	83	1.24185	0.17315	177
		145.576	0.19242	0.065251	83	1.11879	0.16753	177
		146.34	0.211491	0.07575	83	1.01548	0.145346	177
		147.104	0.221442	0.078615	83	0.961401	0.149364	177
		147.868	0.224782	0.065424	83	0.873867	0.134594	177
		148.632	0.20915	0.074099	83	0.868547	0.136302	177
		149.396	0.205376	0.072042	83	0.810164	0.127842	177
		150.16	0.195785	0.055378	83	0.784044	0.130336	177
		150.924	0.227879	0.080036	83	0.764381	0.127404	177
		151.688	0.350615	0.133475	83	0.720624	0.123621	177
		152.452	0.291542	0.112375	83	0.770266	0.131122	177
		153.216	0.202834	0.068765	83	0.785619	0.132401	177
		153.98	0.193909	0.064053	83	0.701565	0.126921	177
		154.744	0.229942	0.085583	83	0.751988	0.132592	177
		155.508	0.217932	0.073382	83	1.01633	0.149747	177
		156.272	0.211429	0.072185	83	0.943182	0.147766	177
		157.036	0.222341	0.071724	83	0.923711	0.147806	177
		157.8	0.24344	0.079587	83	0.814764	0.142121	177
		158.564	0.225373	0.075967	83	0.78267	0.138273	177
		159.328	0.365105	0.148843	83	0.742254	0.134523	177
		160.092	0.208914	0.069609	83	0.784464	0.126983	177
		160.856	0.21117	0.072336	83	0.808795	0.122913	177
		161.62	0.195168	0.072398	83	0.849501	0.128448	177
		162.384	0.26916	0.10314	83	0.887017	0.132751	177
		163.148	0.326617	0.140007	83	0.890916	0.131544	177
		163.912	0.226741	0.089027	83	0.812004	0.120257	177
		164.676	0.259558	0.114894	83	0.749371	0.114179	177
		165.44	0.286241	0.134992	83	0.858924	0.119428	177
		166.204	0.188561	0.07483	83	0.826482	0.117147	177
		166.968	0.233081	0.091012	83	0.818316	0.118428	177
		167.732	0.359643	0.217677	83	0.850829	0.12542	177
		168.496	0.528423	0.337771	83	0.968919	0.136282	177
		169.26	0.574771	0.388098	83	0.97915	0.151034	177
		170.024	0.533829	0.377138	83	0.894357	0.153493	177
		170.788	0.621295	0.444509	83	0.829941	0.152438	177
		171.552	0.579359	0.403151	83	0.788279	0.150753	177
		172.316	0.447918	0.269357	83	0.812045	0.148968	177
		173.08	0.610402	0.399594	83	0.763146	0.135565	177
		173.844	0.471057	0.316571	83	0.876238	0.147904	177
		174.608	0.474935	0.322194	83	0.834791	0.139105	177
		175.372	0.398847	0.259616	83	0.771889	0.138337	177
		176.136	0.49453	0.348534	83	0.77121	0.139755	177
		176.9	0.339731	0.203298	83	0.749422	0.136512	177
		177.664	0.48856	0.349046	83	0.829962	0.134692	177
		178.428	0.494166	0.309097	83	0.870777	0.145265	177
		179.192	0.340026	0.202123	83	0.835229	0.146266	177
		179.956	0.518598	0.355717	83	0.831947	0.145887	177
		180.72	0.544528	0.360882	83	0.814839	0.14334	177
		181.484	0.413946	0.242782	83	0.834176	0.139776	177
		182.248	0.452256	0.278236	83	0.79037	0.138865	177
		183.012	0.389979	0.19094	83	0.743626	0.12771	177
		183.776	0.432047	0.251925	83	0.743941	0.125763	177
		184.54	0.336934	0.15022	83	0.711541	0.123046	177
		185.304	0.323258	0.113745	83	0.698359	0.121382	177
		186.068	0.336977	0.132284	83	0.767614	0.129316	177
		186.832	0.423883	0.199325	83	0.77533	0.122183	177
		187.596	0.43548	0.22859	83	0.862888	0.125395	177
		188.36	0.407857	0.205644	83	0.818441	0.127097	177
		189.124	0.289621	0.143189	83	0.74459	0.12249	177
		189.888	0.704235	0.53668	83	0.787392	0.120336	177
		190.652	0.467958	0.255443	83	0.77224	0.11959	177
		191.416	0.244925	0.083557	83	0.757175	0.123744	177
		192.18	0.313357	0.114401	83	0.737375	0.126494	177
		192.944	0.294007	0.102187	83	0.776974	0.127912	177
		193.708	0.336069	0.12983	83	1.03871	0.155074	177
		194.472	0.351964	0.136035	83	1.01838	0.150523	177
		195.236	0.230123	0.074601	83	0.918148	0.143133	177
		196	0.269714	0.095063	83	0.828044	0.129926	177
		196.764	0.266696	0.09838	83	0.93888	0.141542	177
		197.528	0.326289	0.135952	83	0.902033	0.137386	177
		198.292	0.327705	0.134647	83	0.909031	0.139441	177
		199.056	0.390462	0.184838	83	0.8642	0.134541	177
		199.82	0.324755	0.110287	83	0.804144	0.124276	177
		200.584	0.28339	0.09697	83	0.735186	0.121963	177
		201.348	0.351065	0.136237	83	0.752973	0.114244	177
		202.112	0.244948	0.085079	83	0.712345	0.118471	177
		202.876	0.271771	0.083033	83	0.652256	0.118459	177
		203.64	0.248583	0.090412	83	0.777598	0.119077	177
		204.404	0.281189	0.090897	83	0.785185	0.12393	177
		205.168	0.250948	0.087621	83	0.92636	0.137792	177
		205.932	0.255068	0.081717	83	1.09907	0.164809	177
		206.696	0.219121	0.072566	83	1.09967	0.158087	177
		207.46	0.315616	0.134962	83	1.02972	0.141559	177
		208.224	0.277904	0.123331	83	1.03668	0.141688	177
		208.988	0.187236	0.061202	83	0.894521	0.129696	177
		209.752	0.214083	0.092093	83	0.840843	0.124704	177
		210.516	0.226131	0.120923	83	0.797042	0.122494	177
		211.28	0.179627	0.081483	83	0.764765	0.121567	177
		212.044	0.168317	0.080419	83	0.727537	0.116994	177
		212.808	0.164273	0.051694	83	0.704256	0.118093	177
		213.572	0.166554	0.052113	83	0.696689	0.119085	177
		214.336	0.204327	0.092791	83	0.772865	0.121864	177
		215.1	0.266512	0.127664	83	0.680444	0.11164	177
		215.864	0.180557	0.067459	83	0.708353	0.117096	177
		216.628	0.141414	0.047247	83	0.713298	0.124539	177
		217.392	0.212012	0.10301	83	0.737504	0.131214	177
		218.156	0.099175	0.036191	83	0.695902	0.131617	177
		218.92	0.174888	0.070252	83	0.713294	0.128717	177
		219.684	0.101009	0.0383	83	0.680224	0.125961	177
		220.448	0.138179	0.040415	83	0.735213	0.129649	177
		221.212	0.140664	0.0448	83	0.746299	0.127208	177
		221.976	0.27548	0.139387	83	0.818569	0.137307	177
		222.74	0.174587	0.07591	83	0.744083	0.130352	177
		223.504	0.179211	0.082825	83	0.696112	0.12339	177
		224.268	0.176192	0.049198	83	0.594184	0.117733	177
		225.032	0.186991	0.074768	83	0.567659	0.116667	177
		225.796	0.126894	0.04302	83	0.907375	0.139577	177
		226.56	0.128687	0.040693	83	0.954805	0.135842	177
		227.324	0.185503	0.083287	83	0.902156	0.134224	177
		228.088	0.186769	0.080988	83	0.889377	0.132677	177
		228.852	0.140625	0.042427	83	0.82588	0.131336	177
		229.616	0.142066	0.044145	83	0.897737	0.134462	177
		230.38	0.205407	0.092285	83	0.850007	0.135624	177
		231.144	0.178611	0.072196	83	0.756022	0.127174	177
		231.908	0.190814	0.077703	83	0.800385	0.12705	177
		232.672	0.163446	0.060546	83	0.759189	0.115564	177
		233.436	0.140938	0.046827	83	0.75145	0.112803	177
		234.2	0.161904	0.064505	83	0.745675	0.118373	177
		234.964	0.173043	0.06939	83	0.780679	0.119973	177
		235.728	0.209358	0.098462	83	0.866913	0.123176	177
		236.492	0.193323	0.087339	83	0.817747	0.118863	177
		237.256	0.129728	0.038809	83	0.793503	0.114958	177
		238.02	0.18277	0.089446	83	0.725719	0.118587	177
		238.784	0.226827	0.087115	83	0.679498	0.117507	177
		239.548	0.15402	0.047967	83	0.688096	0.119031	177
		240.312	0.213064	0.099709	83	0.710494	0.119385	177
		241.076	0.209319	0.084611	83	0.735035	0.118986	177
		241.84	0.176779	0.058226	83	0.821878	0.123294	177
		242.604	0.181084	0.053748	83	0.847633	0.126948	177
		243.368	0.227815	0.0849	83	0.76669	0.125692	177
		244.132	0.185052	0.052429	83	0.851221	0.128504	177
		244.896	0.168749	0.04927	83	0.749073	0.119086	177
		245.66	0.140786	0.041312	83	0.721839	0.116309	177
		246.424	0.183308	0.052865	83	0.670028	0.113429	177
		247.188	0.151025	0.050803	83	0.699803	0.116423	177
		247.952	0.174094	0.059235	83	0.619545	0.112254	177
		248.716	0.150542	0.049691	83	0.589373	0.107553	177
		249.48	0.166683	0.05204	83	0.664357	0.111611	177
		250.244	0.166757	0.055413	83	0.643962	0.107729	177
		251.008	0.162533	0.061946	83	0.584806	0.106574	177
		251.772	0.154622	0.055281	83	0.502944	0.103296	177
		252.536	0.185589	0.077372	83	0.52425	0.103738	177
		253.3	0.143368	0.05201	83	0.544107	0.10518	177
		254.064	0.148347	0.054105	83	0.566605	0.105962	177
		254.828	0.168195	0.066632	83	0.598086	0.10718	177
		255.592	0.166871	0.067194	83	0.607169	0.107534	177
		256.356	0.186572	0.079889	83	0.587276	0.106802	177
		257.12	0.303868	0.143931	83	0.609249	0.110936	177
		257.884	0.250472	0.11853	83	0.667707	0.112802	177
		258.648	0.184834	0.074315	83	0.559737	0.101767	177
		259.412	0.17596	0.069501	83	0.538541	0.10083	177
		260.176	0.168521	0.062354	83	0.658962	0.109105	177
		260.94	0.318494	0.158856	83	0.635907	0.110252	177
		261.704	0.156303	0.068902	83	0.573927	0.094824	177
		262.468	0.16561	0.06398	83	0.517148	0.095073	177
		263.232	0.181428	0.075561	83	0.495734	0.095528	177
		263.996	0.22461	0.093025	83	0.511046	0.096342	177
		264.76	0.169773	0.071177	83	0.466623	0.101584	177
		265.524	0.283947	0.118533	83	0.567682	0.092896	177
		266.288	0.220644	0.07356	83	0.577649	0.098596	177
		267.052	0.178431	0.061836	83	0.522719	0.101177	177
		267.816	0.216498	0.076082	83	0.544	0.102837	177
		268.58	0.26969	0.127844	83	0.510334	0.104089	177
		269.344	0.14214	0.050342	83	0.643146	0.107547	177
		270.108	0.159865	0.055968	83	0.580961	0.108702	177
		270.872	0.122257	0.042865	83	0.680768	0.114735	177
		271.636	0.241046	0.122801	83	0.578849	0.101577	177
		272.4	0.116754	0.03888	83	0.528267	0.102483	177
		273.164	0.222086	0.097717	83	0.534051	0.107344	177
		273.928	0.198569	0.093127	83	0.570876	0.10484	177
		274.692	0.123208	0.044561	83	0.557172	0.105078	177
		275.456	0.149849	0.060179	83	0.51047	0.098923	177
		276.22	0.154557	0.084089	83	0.559492	0.102604	177
		276.984	0.140026	0.063158	83	0.61799	0.109658	177
		277.748	0.127437	0.06697	83	0.693474	0.110075	177
		278.512	0.137348	0.067008	83	0.682326	0.112789	177
		279.276	0.096174	0.033935	83	0.641505	0.101343	177
		280.04	0.102418	0.034211	83	0.660346	0.100252	177
		280.804	0.099485	0.040454	83	0.773011	0.114424	177
		281.568	0.131249	0.049982	83	0.754586	0.107222	177
		282.332	0.143497	0.073631	83	0.643792	0.098588	177
		283.096	0.127524	0.042363	83	0.583924	0.093355	177
		283.86	0.161608	0.07052	83	0.579413	0.099584	177
		284.624	0.147575	0.051694	83	0.539155	0.099245	177
		285.388	0.206406	0.075506	83	0.542095	0.101228	177
		286.152	0.109678	0.037629	83	0.54074	0.103135	177
		286.916	0.231738	0.100695	83	0.506693	0.100392	177
		287.68	0.145771	0.040938	83	0.557071	0.105119	177
		288.444	0.240765	0.102748	83	0.592193	0.10666	177
		289.208	0.169473	0.04567	83	0.656274	0.113288	177
		289.972	0.159862	0.053747	83	0.758651	0.122589	177
		290.736	0.225407	0.11443	83	0.832242	0.131502	177
		291.5	0.084945	0.033279	83	0.796749	0.124955	177
		292.264	0.097895	0.036324	83	0.674626	0.111343	177
		293.028	0.124595	0.052843	83	0.674386	0.11078	177
		293.792	0.108052	0.050098	83	0.784337	0.119721	177
		294.556	0.126118	0.056464	83	0.681866	0.1131	177
		295.32	0.203721	0.122462	83	0.598987	0.108614	177
		296.084	0.084956	0.03358	83	0.674468	0.111567	177
		296.848	0.158784	0.084877	83	0.605892	0.10538	177
		297.612	0.099491	0.03534	83	0.548244	0.101903	177
		298.376	0.122148	0.047607	83	0.518569	0.101635	177
		299.14	0.190208	0.05429	83	0.508998	0.101811	177
		299.904	0.294371	0.087065	83	0.520943	0.102498	177
		300.668	0.374235	0.108097	83	0.594908	0.106312	177
		301.432	0.351116	0.110741	83	0.525591	0.102781	177
		302.196	0.40172	0.117649	83	0.498981	0.099121	177
		302.96	0.430874	0.121347	83	0.478842	0.099922	177
		303.724	0.349267	0.105694	83	0.62186	0.112955	177
		304.488	0.294545	0.102622	83	0.526015	0.091707	177
		305.252	0.267975	0.097653	83	0.552603	0.104851	177
		306.016	0.34271	0.147542	83	0.509013	0.102177	177
		306.78	0.199919	0.091703	83	0.52127	0.103651	177
		307.544	0.317917	0.140793	83	0.491451	0.099832	177
		308.308	0.225872	0.095856	83	0.495175	0.106863	177
		309.072	0.269168	0.114226	83	0.555043	0.116726	177
		309.836	0.270132	0.123165	83	0.517401	0.108244	177
		310.6	0.330037	0.138755	83	0.471023	0.104716	177
		311.364	0.390144	0.133065	83	0.455884	0.100896	177
		312.128	0.266622	0.10897	83	0.434101	0.102546	177
		312.892	0.284072	0.106036	83	0.42436	0.102681	177
		313.656	0.283951	0.104424	83	0.522491	0.110566	177
		314.42	0.24971	0.088548	83	0.509009	0.109656	177
		315.184	0.313786	0.108482	83	0.489049	0.102361	177
		315.948	0.258982	0.085193	83	0.556923	0.109774	177
		316.712	0.26188	0.077765	83	0.594934	0.105189	177
		317.476	0.292923	0.104801	83	0.638288	0.120808	177
		318.24	0.211104	0.063149	83	0.632586	0.121316	177
		319.004	0.237699	0.074246	83	0.598505	0.126895	177
		319.768	0.197499	0.061124	83	0.537528	0.096203	177
		320.532	0.205458	0.066681	83	0.568695	0.122903	177
		321.296	0.23296	0.076799	83	0.566693	0.121162	177
		322.06	0.185596	0.055103	83	0.548821	0.133759	177
		322.824	0.232517	0.097937	83	0.542969	0.124254	177
		323.588	0.183955	0.061581	83	0.624585	0.136975	177
		324.352	0.235749	0.100433	83	0.700615	0.135884	177
		325.116	0.241272	0.080573	83	0.609954	0.123721	177
		325.88	0.167852	0.045903	83	0.620698	0.124848	177
		326.644	0.205989	0.060092	83	0.556515	0.117542	177
		327.408	0.258202	0.082986	83	0.533544	0.118321	177
		328.172	0.186055	0.054577	83	0.592803	0.120802	177
		328.936	0.198129	0.060139	83	0.673252	0.12024	177
		329.7	0.28298	0.128097	83	0.648132	0.116449	177
		330.464	0.179253	0.064215	83	0.594717	0.110147	177
		331.228	0.261426	0.098045	83	0.606239	0.118338	177
		331.992	0.234112	0.078411	83	0.612338	0.11872	177
		332.756	0.314903	0.116245	83	0.641781	0.121839	177
		333.52	0.338885	0.110945	83	0.610397	0.11234	177
		334.284	0.281112	0.091103	83	0.564572	0.112143	177
		335.048	0.223366	0.070553	83	0.545201	0.108974	177
		335.812	0.252708	0.072884	83	0.480423	0.10745	177
		336.576	0.239204	0.072401	83	0.515415	0.109466	177
		337.34	0.293655	0.110488	83	0.537716	0.110513	177
		338.104	0.219759	0.065055	83	0.512995	0.111296	177
		338.868	0.250179	0.074731	83	0.524099	0.10798	177
		339.632	0.229651	0.068278	83	0.503408	0.113813	177
		340.396	0.25667	0.076793	83	0.498739	0.112768	177
		341.16	0.213378	0.065137	83	0.470908	0.111711	177
		341.924	0.300886	0.121703	83	0.482677	0.11132	177
		342.688	0.202061	0.063934	83	0.511791	0.122474	177
		343.452	0.234738	0.079338	83	0.536029	0.127141	177
		344.216	0.198033	0.071051	83	0.565289	0.120843	177
		344.98	0.23433	0.075691	83	0.701034	0.133756	177
		345.744	0.248653	0.077055	83	0.674574	0.136666	177
		346.508	0.315473	0.132946	83	0.632425	0.13682	177
		347.272	0.180403	0.060144	83	0.636196	0.128538	177
		348.036	0.22265	0.06893	83	0.57079	0.117657	177
		348.8	0.225212	0.081481	83	0.644909	0.126317	177
		349.564	0.179302	0.061437	83	0.631974	0.126928	177
		350.328	0.268963	0.109576	83	0.597324	0.115092	177
		351.092	0.215657	0.069124	83	0.602055	0.115718	177
		351.856	0.248388	0.093764	83	0.557059	0.114197	177
		352.62	0.245686	0.085678	83	0.51008	0.106679	177
		353.384	0.234812	0.083007	83	0.581586	0.117202	177
		354.148	0.270885	0.119704	83	0.50973	0.108443	177
		354.912	0.229462	0.087708	83	0.501521	0.114916	177
		355.676	0.20006	0.065249	83	0.61825	0.115123	177
		356.44	0.284847	0.104863	83	0.642793	0.115594	177
		357.204	0.247427	0.079154	83	0.471932	0.100598	177
		357.968	0.277409	0.114859	83	0.495694	0.105443	177
		358.732	0.275636	0.097628	83	0.482407	0.106644	177
		359.496	0.196384	0.065235	83	0.489044	0.102117	177
		360.26	0.205465	0.071618	83	0.495069	0.098432	177
		361.024	0.214504	0.072274	83	0.50046	0.101644	177
		361.788	0.177082	0.061164	83	0.578675	0.103789	177
		362.552	0.287441	0.137756	83	0.627121	0.1038	177
		363.316	0.293643	0.134494	83	0.583459	0.103279	177
		364.08	0.250979	0.109422	83	0.536294	0.102173	177
		364.844	0.206044	0.072118	83	0.541166	0.103452	177
		365.608	0.409632	0.216435	83	0.462748	0.101572	177
		366.372	0.161761	0.064572	83	0.498007	0.10152	177
		367.136	0.194933	0.065563	83	0.505747	0.102961	177
		367.9	0.170734	0.060076	83	0.484604	0.100385	177
		368.664	0.162326	0.059502	83	0.445483	0.099873	177
		369.428	0.177508	0.062819	83	0.446684	0.10071	177
		370.192	0.158874	0.059751	83	0.488481	0.104679	177
		370.956	0.149234	0.057393	83	0.484337	0.101475	177
		371.72	0.186877	0.070245	83	0.496411	0.101248	177
		372.484	0.198468	0.072173	83	0.469426	0.098982	177
		373.248	0.19769	0.06198	83	0.474705	0.099961	177
		374.012	0.15783	0.05422	83	0.474549	0.09912	177
		374.776	0.218096	0.091292	83	0.455986	0.099123	177
		375.54	0.132933	0.046464	83	0.470615	0.092911	177
		376.304	0.149584	0.054647	83	0.485118	0.098091	177
		377.068	0.174365	0.063793	83	0.482435	0.098642	177
		377.832	0.130676	0.046324	83	0.478514	0.101529	177
		378.596	0.47192	0.329167	83	0.499384	0.101837	177
		379.36	0.18309	0.080279	83	0.485431	0.097244	177
		380.124	0.192217	0.066462	83	0.457712	0.097522	177
		380.888	0.136005	0.046953	83	0.468215	0.096286	177
		381.652	0.17445	0.090858	83	0.445167	0.095176	177
		382.416	0.225797	0.109099	83	0.46485	0.096793	177
		383.18	0.160364	0.053489	83	0.441058	0.093179	177
		383.944	0.151396	0.051965	83	0.388099	0.065139	177
		384.708	0.136654	0.045022	83	0.496684	0.095954	177
		385.472	0.220819	0.087083	83	0.541814	0.093564	177
		386.236	0.274664	0.124765	83	0.508527	0.08716	177
		387	0.215945	0.077367	83	0.49464	0.088319	177
		387.764	0.390149	0.099043	83	0.492106	0.087273	177
		388.528	0.492272	0.15367	83	0.466948	0.086325	177
		389.292	0.522545	0.137293	83	0.47979	0.092009	177
		390.056	0.443329	0.125762	83	0.459206	0.089387	177
		390.82	0.430266	0.144463	83	0.500355	0.09043	177
		391.584	0.328357	0.127382	83	0.443615	0.08721	177
		392.348	0.285388	0.113727	83	0.446414	0.0867	177
		393.112	0.359001	0.137091	83	0.430826	0.085371	177
		393.876	0.380996	0.159868	83	0.429934	0.085287	177
		394.64	0.303872	0.119623	83	0.410619	0.085226	177
		395.404	0.285323	0.114297	83	0.417809	0.084405	177
		396.168	0.295562	0.128812	83	0.426319	0.084451	177
		396.932	0.340888	0.142593	83	0.392644	0.082831	177
		397.696	0.263959	0.113324	83	0.401835	0.084596	177
		398.46	0.295645	0.12766	83	0.434127	0.086731	177
		399.224	0.331479	0.145585	83	0.408823	0.084287	177
		399.988	0.309953	0.135133	83	0.467686	0.087619	177
		400.752	0.265427	0.119225	83	0.464139	0.08787	177
		401.516	0.29566	0.127161	83	0.4245	0.079683	177
		402.28	0.262135	0.112473	83	0.411709	0.080801	177
		403.044	0.325448	0.126904	83	0.427504	0.080623	177
		403.808	0.30262	0.119841	83	0.383541	0.077657	177
		404.572	0.257225	0.111102	83	0.402115	0.074776	177
		405.336	0.251377	0.108016	83	0.426099	0.085967	177
		406.1	0.31319	0.133363	83	0.416394	0.085249	177
		406.864	0.341605	0.129663	83	0.406842	0.080286	177
		407.628	0.330037	0.137059	83	0.40997	0.081027	177
		408.392	0.2968	0.114577	83	0.396512	0.080384	177
		409.156	0.229793	0.099657	83	0.435362	0.084274	177
		409.92	0.287143	0.10818	83	0.432973	0.081261	177
		410.684	0.309609	0.122286	83	0.419577	0.079396	177
		411.448	0.301413	0.118594	83	0.424739	0.080028	177
		412.212	0.227179	0.093719	83	0.466744	0.08247	177
		412.976	0.223451	0.091286	83	0.544265	0.091245	177
		413.74	0.228456	0.090375	83	0.497943	0.085672	177
		414.504	0.230679	0.091567	83	0.514156	0.087374	177
		415.268	0.23016	0.087499	83	0.503993	0.08151	177
		416.032	0.253277	0.09677	83	0.461458	0.077745	177
		416.796	0.244778	0.103695	83	0.466358	0.074267	177
		417.56	0.187677	0.088479	83	0.440541	0.075365	177
		418.324	0.193932	0.081507	83	0.454603	0.074224	177
		419.088	0.227487	0.099474	83	0.450585	0.073606	177
		419.852	0.22657	0.097023	83	0.41509	0.070144	177
		420.616	0.24199	0.105647	83	0.511984	0.084676	177
		421.38	0.191134	0.084803	83	0.54019	0.083619	177
		422.144	0.148512	0.058171	83	0.513334	0.079379	177
		422.908	0.186296	0.081121	83	0.606331	0.085659	177
		423.672	0.274037	0.134273	83	0.597071	0.084264	177
		424.436	0.180437	0.075962	83	0.56167	0.077174	177
		425.2	0.180459	0.073325	83	0.52589	0.075099	177
		425.964	0.155841	0.070252	83	0.52821	0.07892	177
		426.728	0.206959	0.097029	83	0.493077	0.070762	177
		427.492	0.198004	0.083858	83	0.440677	0.067396	177
		428.256	0.214869	0.098374	83	0.432026	0.06178	177
		429.02	0.184946	0.082032	83	0.426083	0.06424	177
		429.784	0.180724	0.078746	83	0.42315	0.063972	177
		430.548	0.274138	0.13975	83	0.41806	0.064604	177
		431.312	0.244548	0.110702	83	0.463169	0.067991	177
		432.076	0.170159	0.081345	83	0.491409	0.07069	177
		432.84	0.172772	0.072905	83	0.444084	0.064458	177
		433.604	0.173149	0.072798	83	0.444839	0.06518	177
		434.368	0.154797	0.077399	83	0.460079	0.073357	177
		435.132	0.133677	0.062122	83	0.439021	0.067105	177
		435.896	0.207768	0.106601	83	0.415856	0.063503	177
		436.66	0.123675	0.059171	83	0.401402	0.061165	177
		437.424	0.189559	0.099866	83	0.424439	0.061138	177
		438.188	0.160616	0.083046	83	0.388725	0.058332	177
		438.952	0.21128	0.102481	83	0.409	0.061668	177
		439.716	0.137432	0.070668	83	0.406718	0.062497	177
		440.48	0.171197	0.075618	83	0.546403	0.072009	177
		441.244	0.187364	0.06972	83	0.513146	0.067426	177
		442.008	0.178269	0.064855	83	0.451684	0.059771	177
		442.772	0.198819	0.0734	83	0.399251	0.057638	177
		443.536	0.245834	0.098204	83	0.395155	0.059635	177
		444.3	0.170953	0.056117	83	0.378244	0.057269	177
		445.064	0.185151	0.062035	83	0.412248	0.058393	177
		445.828	0.166767	0.061951	83	0.442412	0.058455	177
		446.592	0.277261	0.109333	83	0.473712	0.066432	177
		447.356	0.197627	0.07021	83	0.611374	0.07864	177
		448.12	0.211267	0.073284	83	0.601584	0.073244	177
		448.884	0.216449	0.077923	83	0.55093	0.075441	177
		449.648	0.198055	0.075055	83	0.550142	0.071604	177
		450.412	0.26581	0.109174	83	0.458944	0.058984	177
		451.176	0.223876	0.096925	83	0.448879	0.063557	177
		451.94	0.162955	0.070179	83	0.440534	0.063655	177
		452.704	0.168558	0.068482	83	0.42592	0.061233	177
		453.468	0.226322	0.104706	83	0.458463	0.060598	177
		454.232	0.162938	0.066251	83	0.401919	0.056252	177
		454.996	0.18609	0.082308	83	0.463744	0.065951	177
		455.76	0.183687	0.070001	83	0.433571	0.059272	177
		456.524	0.153585	0.06137	83	0.422718	0.057358	177
		457.288	0.139763	0.058255	83	0.437113	0.059252	177
		458.052	0.115669	0.04951	83	0.556018	0.067253	177
		458.816	0.149666	0.06509	83	0.605825	0.085594	177
		459.58	0.088456	0.034764	83	0.538348	0.073394	177
		460.344	0.10451	0.044944	83	0.480951	0.063103	177
		461.108	0.164531	0.085361	83	0.417415	0.058648	177
		461.872	0.142358	0.080296	83	0.399085	0.056708	177
		462.636	0.097047	0.042826	83	0.422882	0.063252	177
		463.4	0.06933	0.028573	83	0.449187	0.062556	177
		464.164	0.204466	0.124379	83	0.454615	0.06333	177
		464.928	0.166589	0.088466	83	0.49269	0.06487	177
		465.692	0.237729	0.174299	83	0.42617	0.058959	177
		466.456	0.196198	0.105754	83	0.412046	0.055738	177
		467.22	0.222385	0.121943	83	0.360418	0.052473	177
		467.984	0.094904	0.041097	83	0.363748	0.051988	177
		468.748	0.180052	0.095602	83	0.403356	0.056949	177
		469.512	0.12263	0.077537	83	0.411273	0.05826	177
		470.276	0.243375	0.159073	83	0.399581	0.055917	177
		471.04	0.490688	0.381248	83	0.376574	0.054801	177
		471.804	0.474448	0.370454	83	0.398953	0.054007	177
		472.568	0.126402	0.065455	83	0.406972	0.062331	177
		473.332	0.227629	0.160528	83	0.417872	0.062074	177
		474.096	0.104364	0.061585	83	0.420995	0.059921	177
		474.86	0.19629	0.123964	83	0.462891	0.071957	177
		475.624	0.24633	0.168075	83	0.446571	0.067747	177
		476.388	0.179137	0.102733	83	0.438773	0.066678	177
		477.152	0.110552	0.048396	83	0.413142	0.063525	177
		477.916	0.115196	0.051574	83	0.413566	0.063259	177
		478.68	0.069668	0.029939	83	0.396119	0.060842	177
		479.444	0.107434	0.0493	83	0.396101	0.057636	177
		480.208	0.163319	0.058874	83	0.396895	0.058033	177
		480.972	0.360824	0.139161	83	0.379277	0.054619	177
		481.736	0.317081	0.11783	83	0.411438	0.066586	177
		482.5	0.423977	0.148906	83	0.400364	0.064079	177
		483.264	0.56047	0.176305	83	0.498557	0.070261	177
		484.028	0.685205	0.207178	83	0.438534	0.064348	177
		484.792	0.586163	0.175522	83	0.421985	0.062804	177
		485.556	0.505869	0.178331	83	0.457861	0.068904	177
		486.32	0.344761	0.109669	83	0.424692	0.069365	177
		487.084	0.317151	0.112773	83	0.460837	0.070471	177
		487.848	0.264862	0.10084	83	0.453352	0.069016	177
		488.612	0.251671	0.103906	83	0.399382	0.06481	177
		489.376	0.574349	0.327947	83	0.418839	0.068045	177
		490.14	0.188373	0.087347	83	0.452762	0.067164	177
		490.904	0.214274	0.099965	83	0.449467	0.065251	177
		491.668	0.187963	0.078476	83	0.419449	0.061903	177
		492.432	0.217444	0.101099	83	0.391071	0.060429	177
		493.196	0.223026	0.104823	83	0.373556	0.057921	177
		493.96	0.11898	0.047075	83	0.377152	0.058907	177
		494.724	0.175206	0.079103	83	0.495461	0.069328	177
		495.488	0.210915	0.119896	83	0.540704	0.073746	177
		496.252	0.160203	0.088663	83	0.51509	0.07117	177
		497.016	0.174573	0.102053	83	0.419836	0.064285	177
		497.78	0.137727	0.050565	83	0.444093	0.071848	177
		498.544	0.126068	0.045499	83	0.426155	0.068238	177
		499.308	0.105447	0.034815	83	0.399148	0.068439	177
		500.072	0.132353	0.056718	83	0.392404	0.065319	177
		500.836	0.124019	0.048155	83	0.41449	0.069519	177
		501.6	0.199714	0.112878	83	0.38944	0.064345	177
		502.364	0.125726	0.048252	83	0.37351	0.060347	177
		503.128	0.204672	0.112246	83	0.397227	0.061404	177
		503.892	0.139828	0.055512	83	0.427718	0.062639	177
		504.656	0.089015	0.032684	83	0.370225	0.058473	177
		505.42	0.174837	0.069111	83	0.365395	0.059798	177
		506.184	0.159644	0.049302	83	0.353713	0.057216	177
		506.948	0.155461	0.061121	83	0.370122	0.067799	177
		507.712	0.226283	0.11875	83	0.376446	0.059902	177
		508.476	0.134691	0.038169	83	0.378107	0.06495	177
		509.24	0.100746	0.03944	83	0.414764	0.070896	177
		510.004	0.179641	0.085907	83	0.422155	0.073125	177
		510.768	0.129553	0.053857	83	0.404759	0.070396	177
		511.532	0.222617	0.125006	83	0.392718	0.06996	177
		512.296	0.097327	0.034128	83	0.359482	0.072276	177
		513.06	0.182051	0.091995	83	0.366601	0.068668	177
		513.824	0.174915	0.07618	83	0.420094	0.078898	177
		514.588	0.115651	0.040126	83	0.463693	0.087853	177
		515.352	0.12104	0.03781	83	0.459653	0.088886	177
		516.116	0.154062	0.068171	83	0.434565	0.085949	177
		516.88	0.104845	0.038558	83	0.426152	0.090343	177
		517.644	0.172658	0.097557	83	0.408301	0.087592	177
		518.408	0.116897	0.042497	83	0.439153	0.092283	177
		519.172	0.160359	0.088414	83	0.513002	0.096926	177
		519.936	0.100612	0.038311	83	0.537254	0.101446	177
		520.7	0.213672	0.087556	83	0.562069	0.089873	177
		521.464	0.21644	0.085454	83	0.529105	0.087712	177
		522.228	0.230132	0.108635	83	0.518837	0.088664	177
		522.992	0.161565	0.066929	83	0.544721	0.083387	177
		523.756	0.199722	0.101424	83	0.503903	0.082989	177
		524.52	0.138523	0.044011	83	0.47463	0.075393	177
		525.284	0.212117	0.102234	83	0.390875	0.071391	177
		526.048	0.120733	0.040381	83	0.430368	0.070854	177
		526.812	0.12069	0.043763	83	0.425247	0.073446	177
		527.576	0.152784	0.057448	83	0.429253	0.072031	177
		528.34	0.198496	0.095928	83	0.473776	0.089128	177
		529.104	0.198107	0.102953	83	0.612211	0.10805	177
		529.868	0.187082	0.103947	83	0.638413	0.095948	177
		530.632	0.127231	0.047368	83	0.772845	0.111942	177
		531.396	0.116157	0.039362	83	0.781578	0.118551	177
		532.16	0.207981	0.128267	83	0.747785	0.116298	177
		532.924	0.241693	0.126454	83	0.729882	0.128682	177
		533.688	0.173139	0.058292	83	0.68517	0.126158	177
		534.452	0.181711	0.085839	83	0.781497	0.144071	177
		535.216	0.228222	0.123211	83	0.760019	0.148639	177
		535.98	0.118987	0.03772	83	0.804535	0.165053	177
		536.744	0.201616	0.082244	83	0.767585	0.145879	177
		537.508	0.217287	0.104593	83	0.754915	0.14442	177
		538.272	0.33326	0.141411	83	0.703596	0.140149	177
		539.036	0.254651	0.104936	83	0.749244	0.141342	177
		539.8	0.242699	0.099868	83	0.790609	0.154344	177
		540.564	0.200185	0.091141	83	0.79573	0.15737	177
		541.328	0.173986	0.090199	83	0.784814	0.173334	177
		542.092	0.107968	0.035365	83	0.796693	0.182563	177
		542.856	0.159848	0.07825	83	0.685279	0.179616	177
		543.62	0.187801	0.108906	83	0.699892	0.162689	177
		544.384	0.160514	0.064562	83	0.624925	0.145905	177
		545.148	0.160644	0.070943	83	0.643893	0.163856	177
		545.912	0.128569	0.04398	83	0.715094	0.168968	177
		546.676	0.167238	0.072226	83	0.764643	0.158545	177
		547.44	0.140158	0.045339	83	0.662443	0.140544	177
		548.204	0.219383	0.099533	83	0.629695	0.167701	177
		548.968	0.196306	0.090543	83	0.604657	0.144299	177
		549.732	0.144697	0.056303	83	0.582754	0.139516	177
		550.496	0.123281	0.055313	83	0.568392	0.142172	177
		551.26	0.135333	0.062905	83	0.554226	0.148029	177
		552.024	0.150783	0.078483	83	0.632078	0.175027	177
		552.788	0.147028	0.074918	83	0.596983	0.157851	177
		553.552	0.162886	0.090979	83	0.629118	0.165173	177
		554.316	0.102692	0.044716	83	0.614854	0.166013	177
		555.08	0.174622	0.085391	83	0.642871	0.169985	177
		555.844	0.085836	0.032087	83	0.629345	0.145891	177
		556.608	0.196388	0.121369	83	0.886014	0.210733	177
		557.372	0.135875	0.067119	83	0.923073	0.234695	177
		558.136	0.130931	0.060671	83	0.834966	0.193793	177
		558.9	0.076303	0.032154	83	0.900333	0.19293	177
		559.664	0.112626	0.056439	83	0.894052	0.190604	177
		560.428	0.079127	0.029777	83	0.964732	0.223326	177
		561.192	0.203551	0.125643	83	0.915946	0.222612	177
		561.956	0.166629	0.094806	83	0.83377	0.179512	177
		562.72	0.097355	0.033574	83	0.899687	0.216148	177
		563.484	0.133419	0.046152	83	0.923611	0.235929	177
		564.248	0.125392	0.05184	83	0.847107	0.174763	177
		565.012	0.085271	0.035457	83	0.827726	0.15689	177
		565.776	0.194874	0.125784	83	0.902228	0.194373	177
		566.54	0.138482	0.073319	83	0.777159	0.146445	177
		567.304	0.109745	0.045241	83	0.802183	0.156582	177
		568.068	0.147841	0.063207	83	0.779209	0.151782	177
		568.832	0.207782	0.085241	83	0.768637	0.141858	177
		569.596	0.360043	0.138164	83	0.775786	0.145305	177
		570.36	0.304981	0.103716	83	0.816319	0.157033	177
		571.124	0.487447	0.144883	83	0.844575	0.179923	177
		571.888	0.41624	0.128398	83	0.860335	0.189161	177
		572.652	0.512443	0.159323	83	0.906912	0.195458	177
		573.416	0.451861	0.150514	83	0.928136	0.200369	177
		574.18	0.393729	0.153187	83	0.96133	0.225193	177
		574.944	0.237628	0.081343	83	0.989571	0.236455	177
		575.708	0.222861	0.071169	83	0.926151	0.210843	177
		576.472	0.188802	0.067138	83	0.856638	0.194783	177
		577.236	0.13206	0.056901	83	0.8954	0.232386	177
		578	0.159578	0.076301	83	0.833035	0.179801	177
		578.764	0.10949	0.039854	83	0.864014	0.192193	177
		579.528	0.135613	0.086052	83	0.830474	0.172759	177
		580.292	0.143037	0.085953	83	0.907047	0.176609	177
		581.056	0.129847	0.075747	83	0.861351	0.202767	177
		581.82	0.082978	0.041413	83	0.802538	0.167464	177
		582.584	0.372607	0.288958	83	0.804738	0.167531	177
		583.348	0.177315	0.125637	83	0.808719	0.176063	177
		584.112	0.344568	0.245314	83	0.861905	0.182748	177
		584.876	0.124741	0.061808	83	0.92837	0.239828	177
		585.64	0.076127	0.03052	83	0.902516	0.195659	177
		586.404	0.103346	0.0367	83	0.95001	0.206992	177
		587.168	0.271969	0.124164	83	1.00479	0.253332	177
		587.932	0.36618	0.117514	83	0.962144	0.226114	177
		588.696	0.322061	0.085867	83	0.996435	0.222931	177
		589.46	0.460461	0.131609	83	1.05438	0.268275	177
		590.224	0.508912	0.158472	83	0.885879	0.224607	177
		590.988	0.452249	0.146227	83	0.828173	0.211719	177
		591.752	0.459199	0.168197	83	0.968738	0.248883	177
		592.516	0.255407	0.086505	83	0.901207	0.218595	177

## Sheet: Figure 5
Figure 5
	c)	Integrated Ca2+ acitivity over 1hr post injection								d)	Normalized Ca2+ activity									e)	Time-course flinches (2 minutes per bin)														f)	Phased flinches						g)	Correlation between Ca2+ activity and flinches
		Time (min)	Formalin+Veh			Formalin+L-menthol					0-4 min		16-20 min		24-28 min		40-44 min				time (min)	Formalin + Vehicle						Formalin + L-menthol									Early		Late				Ca2+ activity		Flinches
			mean	sem	n	mean	sem	n			vehicle	l-menthol	vehicle	l-menthol	vehicle	l-menthol	vehicle	l-menthol				n = 1	n = 2	n = 3	n = 4	n = 5	n = 6	n = 1	n = 2	n = 3	n = 4	n = 5	n = 6				Vehicle	l-menthol	Vehicle	l-menthol			mean	sem	mean	sem	n
		0	1	0	97	1	0	73			5.72133	6.03018	2.11516	1.88819	0.622628	1.1664	3.17833	1.58268			2	101	130	105	115	81	76	103	104	90	87	93	99			n = 1	220	208	591	347			1.2606	0.302685	0	0	6
		2	5.50012	0.542984	97	5.66	0.530004	73			5.74585	5.90548	3.09714	0.595521	1.5885	0.505605	1.19876	0.429983			4	35	55	25	42	24	28	26	36	40	28	45	20			n = 2	233	219	626	374			6.93347	0.542984	101.333	8.32132	6
		4	3.59728	0.419854	97	3.8	0.406874	73			5.72133	5.82096	2.89139	0.868494	0.887802	0.815814	2.21633	0.588605			6	10	6	10	20	6	8	11	10	12	6	13	7			n = 3	233	214	573	384			4.53474	0.419854	34.8333	4.89501	6
		6	1.6806	0.152237	97	1.7	0.139257	73			6.4359	6.03018	2.40908	2.12974	2.64918	0.843068	2.96821	2.18316			8	9	7	9	10	9	9	13	6	11	4	8	9			n = 4	252	174	613	332			2.11857	0.152237	10	2.12916	6
		8	1.62457	0.142344	97	1.54	0.129364	73			6.1037	6.76154	3.79067	3.38712	2.30016	2.22274	6.44618	0.624654			10	6	9	5	7	4	7	4	8	5	7	6	6			n = 5	198	219	578	373			2.04794	0.142344	8.83333	0.401386	6
		10	1.32673	0.139051	97	1.33	0.126071	73			7.31717	6.04599	2.08528	0.845809	0.869222	0.739559	1.42436	0.508465			12	9	10	12	10	4	8	10	10	5	10	9	9			n = 6	189	190	556	345			1.67249	0.139051	6.33333	0.71492	6
		12	0.871636	0.042871	97	0.98	0.029891	73			11.0616	7.92785	1.68402	0.893753	2.02702	1.06381	5.60953	0.544926			14	14	10	17	15	17	13	11	15	22	12	16	14										1.09879	0.042871	8.83333	1.10805	6
		14	0.91795	0.045263	97	0.89	0.032283	73			9.69194	11.9672	7.13864	1.02252	0.790184	1.51556	4.42612	0.525959			16	36	6	50	33	53	40	30	30	29	20	29	26										1.15717	0.045263	14.3333	1.08525	6
		16	2.56456	0.187129	97	1.23	0.174149	73			2.98942	9.76911	3.6439	1.11542	1.47203	1.33648	7.00079	2.23539			18	44	24	58	50	48	41	27	30	32	19	27	27										3.2329	0.187129	36.3333	6.85403	6
		18	1.37196	0.193229	97	1.29	0.180249	73			10.6212	3.14373	0.975286	1.63056	0.807021	0.967915	2.18211	0.407444			20	39	35	45	56	31	27	21	31	22	17	22	24										1.7295	0.193229	44.1667	4.67915	6
		20	1.09374	0.131937	97	0.98	0.118957	73			3.76105	11.9481	1.14052	0.766971	0.635533	0.569751	1.74415	0.43831			22	26	23	13	35	36	25	13	21	31	12	19	19										1.37877	0.131937	38.8333	4.2772	6
		22	1.10977	0.092365	97	1.29	0.079385	73			2.37993	3.8753	2.63722	0.770635	1.06017	1.44048	1.16968	1.9189			24	22	20	28	25	16	21	21	15	22	13	18	17										1.39898	0.092365	26.3333	3.46089	6
		24	1.11062	0.092576	97	1.12	0.079596	73			4.1855	2.4314	2.61059	0.735141	1.25635	0.553759	1.25917	1.49264			26	21	16	16	31	30	14	12	27	23	14	19	19										1.40006	0.092576	22	1.69312	6
		26	1.08654	0.070371	97	0.88	0.057391	73			6.49036	4.17678	2.06066	0.904157	2.02632	1.01671	1.17264	3.0286			28	25	14	27	23	32	28	27	16	32	19	26	21										1.3697	0.070371	21.3333	3.05141	6
		28	1.5425	0.107834	97	0.91	0.094854	73			4.58101	6.83054	0.99012	1.318	0.757867	0.516954	1.87554	1.91787			30	42	61	52	39	18	39	28	31	18	19	24	24										1.94449	0.107834	24.8333	2.49555	6
		30	1.07458	0.074549	97	1.1	0.061569	73			4.09347	4.82977	1.42465	1.26718	1.43163	0.573499	1.1963	2.68136			32	51	76	34	47	49	50	16	22	23	16	19	19										1.35463	0.074549	41.8333	5.92968	6
		32	1.30064	0.08224	97	1.04	0.06926	73			2.56999	3.8878	2.66542	2.92305	2.43081	1.59728	4.6004	2.81358			34	45	56	38	33	53	43	24	16	21	14	19	18										1.63959	0.08224	51.1667	5.58221	6
		34	1.20448	0.103038	97	1.25	0.090058	73			3.74429	2.74066	1.91654	1.81793	3.6208	0.405397	1.33278	1.3763			36	38	27	51	40	36	35	18	15	13	26	19	17										1.51837	0.103038	44.6667	3.56526	6
		36	1.12051	0.08483	97	1.02	0.07185	73			6.64747	3.81588	1.34288	0.738416	0.537948	0.495275	1.09214	0.517957			38	30	20	49	18	37	26	10	18	18	23	18	16										1.41251	0.08483	37.8333	3.19809	6
		38	1.01755	0.072841	97	1.13	0.059861	73			3.25312	6.68311	1.81453	1.75223	0.626642	0.501215	1.09423	0.672146			40	48	47	10	55	54	72	10	27	15	30	24	17										1.28273	0.072841	30	4.72582	6
		40	0.978317	0.069638	97	0.95	0.056658	73			5.91672	3.4346	1.4689	1.63226	0.517225	0.581541	1.03438	0.573028			42	49	101	27	33	42	42	19	18	27	29	24	22										1.23327	0.069638	47.6667	8.37722	6
		42	2.79851	0.316225	97	1.28	0.303245	73			3.95163	5.82846	2.38334	2.15071	0.849285	2.02448	1.65646	0.560992			44	29	9	36	41	26	33	22	20	14	24	24	16										3.52782	0.316225	49	10.8658	6
		44	2.68303	0.54295	97	1.2	0.52997	73			3.63891	4.09757	1.78904	0.840631	0.641338	0.444125	0.777136	1.14124			46	14	10	20	18	11	11	20	18	11	11	13	17										3.38224	0.54295	29	4.53872	6
		46	1.68018	0.136465	97	1.19	0.123485	73			5.99711	3.54356	1.55832	0.923046	0.809874	0.447227	1.91792	0.194534			48	14	47	7	0	11	3	7	0	11	3	5	6										2.11804	0.136465	14	1.69312	6
		48	1.63172	0.143613	97	1.32	0.130633	73			3.10696	6.23073	2.96795	1.03607	0.937628	1.4953	3.93949	0.720427			50	15	10	14	33	13	4	13	20	13	4	14	11										2.05696	0.143613	13.6667	6.98411	6
		50	1.50689	0.092478	97	1.27	0.079498	73			4.03932	3.10254	2.54568	0.956737	3.92645	1.03845	2.93474	2.74098			52	11	10	18	13	2	10	16	4	5	10	10	8										1.89959	0.092478	14.8333	3.97841	6
		52	1.23416	0.114002	97	1.09	0.101022	73			7.04064	4.15849	3.60763	1.74036	0.547718	1.77301	6.22768	0.534413			54	6	3	10	6	8	4	10	6	8	4	5	9										1.55579	0.114002	10.6667	2.12394	6
		54	1.25687	0.112739	97	1.08	0.099759	73			5.6903	7.14322	3.44885	1.35488	0.600392	1.1058	3.83644	0.547931			56	7	6	7	7	8	8	6	7	8	8	6	9										1.58441	0.112739	6.16667	1.04616	6
		56	1.35227	0.124296	97	1.14	0.111316	73			6.19317	5.87266	4.19765	0.899658	1.54909	1.14057	5.77332	0.990945			58	7	5	10	6	4	8	4	6	4	8	9	2										1.70468	0.124296	7.16667	0.307318	6
		58	1.40075	0.162543	97	1.15	0.149563	73			5.7839	6.39275	3.36081	1.00331	0.673901	0.96778	6.03994	1.45444			60	8	6	3	4	13	12	3	6	13	9	9	7										1.7658	0.162543	6.66667	0.881917	6
		60	1.42512	0.146683	97	1.09	0.133703	73			8.49912	5.90725	1.81793	1.01708	1.66308	1.08518	2.92491	0.106477																									1.79651	0.146683	7.66667	1.68655	6
											3.72738	8.36947	1.43736	0.876642	0.899043	0.43617	1.13294	1.03528																									1.11208	0	0	0	6
											3.78535	3.75895	1.28282	0.985379	2.74455	0.423348	0.564665	1.41219																									6.29438	0.530004	96	2.87518	6
											4.00177	3.92815	1.80614	0.893806	3.43157	0.757028	1.15931	3.07077																									4.22591	0.406874	32.5	3.84491	6
											3.18289	4.08017	3.15922	0.874306	0.852952	0.434609	1.19454	0.717723																									1.89054	0.139257	9.83333	1.13774	6
											3.80683	3.20912	3.66226	0.782241	2.09913	0.748787	2.40525	2.60357																									1.7126	0.129364	8.5	1.33542	6
											5.32543	3.84824	2.35671	0.676545	0.769802	0.510385	0.478127	2.1376																									1.47907	0.126071	6	0.57735	6
											5.74282	5.46727	1.59734	0.933923	1.44321	0.559009	1.43754	3.15311																									1.08984	0.029891	8.83333	0.792324	6
											3.82622	5.67659	5.75749	4.38668	2.47424	1.75765	1.57688	1.02712																									0.989752	0.032283	15	1.59164	6
											4.29595	3.89602	1.73683	0.602501	0.585965	0.525096	1.14233	0.341868																									1.36786	0.174149	27.3333	1.58465	6
											12.6094	4.05031	1.96542	0.844831	0.684855	1.70273	1.10039	1.48106																									1.43458	0.180249	27	1.80739	6
											6.4359	13.2354	2.03555	1.33217	2.27099	0.543744	2.06715	0.610146																									1.08984	0.118957	22.8333	1.88709	6
											6.51389	6.76154	3.16503	1.89986	4.43546	0.582071	3.05099	1.5177																									1.43458	0.079385	19.1667	2.78588	6
											5.74585	6.36314	2.89845	0.510075	0.727315	0.546259	1.17656	0.440405																									1.24553	0.079596	17.6667	1.40633	6
											6.51389	6.60711	2.36679	0.901724	0.617628	3.09083	2.20734	0.570134																									0.978631	0.057391	19	2.26569	6
											6.13137	5.90548	3.72108	2.116	1.01332	0.924737	6.79219	2.03058																									1.01199	0.094854	23.5	2.40486	6
											7.60721	6.36314	2.0369	3.6635	2.5731	1.62246	6.32967	0.623183																									1.22329	0.061569	24	2.04939	6
											10.5883	6.14952	1.63462	0.910144	1.70273	3.10159	1.38354	0.68708																									1.15656	0.06926	19.1667	1.1949	6
											9.56876	7.82637	7.76321	0.779213	0.543744	3.51287	5.42288	0.551625																									1.3901	0.090058	18.6667	1.45297	6
											2.98061	11.3369	3.63999	1.0621	0.582071	1.10887	4.14407	0.520077																									1.13432	0.07185	18	1.82574	6
											11.5543	9.7881	1.03696	1.07592	0.546259	1.03125	6.60357	2.26963																									1.25665	0.059861	17.1667	1.72079	6
											3.62727	3.12907	1.13735	1.6661	3.09083	1.17192	2.03061	0.408591																									1.05648	0.056658	20.5	3.14907	6
											2.35788	11.4411	2.9138	0.574661	0.924737	2.81368	1.70582	0.415137																									1.42346	0.303245	23.1667	1.77795	6
											4.08558	3.85794	2.56684	0.771431	1.62246	3.03916	3.12366	1.84407																									1.3345	0.52997	20	1.7127	6
											6.70285	2.56428	2.26969	0.546927	3.10159	0.84004	1.23491	1.47505																									1.32338	0.123485	15	1.57056	6
											4.67571	4.27272	0.945428	0.90745	3.51287	1.4259	3.25542	3.02633																									1.46795	0.130633	5.25	1.5152	6
											3.92513	6.76475	1.50083	1.33537	1.10887	1.57713	0.899408	1.96824																									1.41234	0.079498	12.5	2.1095	6
											2.7228	4.74195	2.69482	1.26463	1.03125	3.00006	1.21488	2.59989																									1.21217	0.101022	8.83333	1.7591	6
											3.76587	4.09922	1.92983	3.08777	1.17192	2.67595	4.12697	2.7309																									1.20105	0.099759	7	0.966092	6
											6.76731	2.84859	1.37062	1.84873	2.81368	3.86911	1.31464	1.34405																									1.26777	0.111316	7.33333	0.494413	6
											3.38305	3.99154	1.80968	0.760673	3.03916	2.82357	7.07651	0.507288																									1.27889	0.149563	5.5	1.08781	6
											5.81649	6.63559	1.54926	1.72247	0.84004	1.56613	1.19618	0.66382																									1.21217	0.133703	7.83333	1.37639	6
											3.91621	3.33754	2.25508	1.64099	1.4259	0.512342	7.13956	0.511586
											3.46101	6.00774	1.79596	2.16002	1.57713	1.3012	4.51172	0.558441
											5.80423	3.94113	1.62466	0.84397	3.00006	2.08817	4.8101	1.03934
											3.09207	3.61707	2.99809	0.935037	2.67595	0.802835	0.878703	0.606476
											4.2264	6.04809	2.46931	1.03091	3.86911	1.52309	3.99027	0.651249
											7.0034	3.15678	3.63913	0.99089	2.82357	1.03942	3.08144	2.70089
											5.46002	4.09258	3.60072	1.73923	1.56613	1.77286	6.11275	0.510205
											6.28042	7.23597	4.27165	1.27616	0.512342	1.09573	3.99745	0.56634
											5.8087	6.15379	3.6195	0.887793	1.3012	1.12941	5.67128	0.94542
											8.19001	6.34107	1.88584	0.993544	2.08817	0.981639	5.64938	0.530665
											3.83845	5.9974	1.50479	0.972104	0.802835	1.07204	2.90826	0.576896
											3.9269		1.32038		1.52309		1.0461
											3.96697		1.86091		2.46491		0.555966
											3.1742		3.28017		3.50073		1.10052
											3.76651		3.73658		0.422809		1.13738
											5.72515		2.38481		0.630436		2.32042
											5.74129		1.53699		0.531444		3.43197
											3.85518		5.83631		0.773477		1.41607
											4.05737		1.75579		0.642121		7.51177
											12.2621		2.04045		0.597002		1.15514
											3.78535		2.5662		0.94516		1.05788
											4.00177		3.59234		3.91804		7.12272
											3.18289		3.45318		0.539782		3.11515
											3.80683		4.11374		0.64652		1.18583
											5.32543		3.42425		1.58026		2.33444
											5.74282		1.79627		2.46098		3.09008
											3.82622		1.4439		0.591714		6.10203
											4.29595		1.27666		0.695282		1.38651
											12.6094		1.82475		2.25692		5.61188
											6.4359		3.1689		4.45321		2.34848
											6.51389		3.631		0.731293		6.60984
											5.74585		2.34202		0.604402		2.08683
											6.51389		1.65617		1.02751		1.72885
											6.13137		5.91429		3.43419		2.97742
											7.29573		1.81377		1.73997		1.26623

## Sheet: Figure 6
Figure 6
	b)	Integrated Ca 2+ activity over 36 days								d)	Time spent in chambers (s)										e)	Difference score (s)
		BL	3d	6d	9d	18d	27d	36d				pre-test(saline)		pre-test(formalin)		Saline		Formalin					Saline	Formalin
		0	83.2023	88.5592	30.0585	22.9756	44.6412	11.628				veh-paired	lido-paired	veh-paired	lido-paired	veh-paired	lido-paired	veh-paired	lido-paired			n = 1	18	171
		1.618	37.1044	37.3285	33.4358	0	0	0				310	284	302	279	287	302	146	450			n = 2	27	69
		19.0605	85.7278	96.0626	28.7854	25.5259	30.5321	6.72779				325	268	288	291	288	295	232	360			n = 3	13	80
		1.451	59.5378	80.5584	29.1841	25.9719	23.0009	7.84832				307	287	284	305	293	300	211	385			n = 4	-5	106
		10.0702	113.166	112.559	27.2525	25.9729	20.8927	15.8404				293	300	290	306	296	295	185	412			n = 5	-14	75
		2.6	31.8311	0	33.3415	0	0	0				287	305	302	293	302	291	225	368			n = 6	-25	90
		0	40.9629	44.3997	28.4845	0	0	0				281	315	310	289	311	290	215	379
		3.2198	35.7901	28.53	30.1615	0	0	0
		0	55.4347	73.3715	24.2076	26.6165	23.1063	0
		3.29378	38.4046	43.8153	31.8891	0	0	0
		2.19274	59.2755	77.7423	27.4693	26.7948	21.1253	0
		13.3158	85.7278	92.5633	28.3965	27.0644	19.1559	9.82422
		0	53.4293	70.3615	27.5992	27.4041	24.0192	0
		0	25.787	0	38.1065	0	0	0
		45.018	133.132	129.191	26.0108	9.65761	20.2362	18.2996
		0	55.4347	72.7977	30.527	27.8214	20.2232	0
		26.4202	89.5747	100.236	24.9952	27.8794	9.3636	5.82631
		0	45.3806	64.5187	16	28.0814	0	0
		9.44823	83.2023	92.4462	26.1256	28.2295	12.8482	7.87313
		2.228	36.0197	30.7882	36.5287	0	0	0
		2.4839	25.787	0	30.331	0	0	0
		0	59.2755	78.959	30.8585	28.5782	7.87363	0
		1.478	45.3806	63.2358	31.562	28.7195	0	0
		0	59.5378	79.3935	16	46.8138	12.5866	0
		59.6365	154.561	146.419	22.8796	28.8872	16.9632	5.84752
		0	44.6825	53.2819	32.8802	28.9137	0	0
		1.55	44.6825	56.1563	31.5567	29.1403	0	0
		0	50.3796	65.3573	27.9756	29.1752	0	0
		0	76.1005	83.7808	26.6444	29.2044	23.5512	9.27457
		8.87291	40.9629	51.3733	16	0	0	0
		0	53.4293	69.2028	31.1195	30.0359	34.9456	0
		0	34.7908	24.8098	33.1997	0	0	0
		1.486	38.4046	37.8601	16	0	0	0
		0	33.8341	0	35.6037	0	0	0
		0	33.8341	21.8092	34.6886	0	0	0
		0	36.0197	32.8543	33.2639	0	0	0
		2.308	31.8311	0	67.056	0	0	0
		0	34.7908	21.9202	16	0	0	0
		1.312	27.6741	0	16	0	0	0
		1.67	22.9055	0	0	0	0	0
		0	22.9055	0	0	0	0	0
		1.33293	21.4387	0	0	0	0	0
		0	21.4387	0	0	0	0	0
		2.287	19.1483	0	0	0	0	0
		0	19.1483	0	0	0	0	0
		0	17.642	0	0	0	0	0
		1.932	17.642	0	0	0	0	0
		0	15.1124	0	0	0	0	0
		0	15.0742	0	0	0	0	0
		0	10.5976	0	0	0	0	0
		0	10.5976	0	0	0	0	0
